# Supplementary material for: Engineering a synthetic energy-efficient formaldehyde assimilation cycle in Escherichia coli
Source: Nat Commun. 2023 Dec 20;14:8490. doi: 10.1038/s41467-023-44247-2 (PMC10733421; doi:10.1038/s41467-023-44247-2)
Supplement: Supplementary file 4 — Supplementary Data 1 [file 41467_2023_44247_MOESM4_ESM.xlsx]

## Sheet: Supplementary Data 1
Supplementary Data 1. Identified mutations of the parent and evolved ΔFBP/GlpX strains from NGS.
Seq ID	position	Parent	FUI1	FUI2	FUI3	FUII2	FUII3	annotation	gene	description
Genome	222774		+A	+A	+A			intergenic (‑129/‑59)	metN ← / → gmhB	L‑methionine/D‑methionine ABC transporter ATPbinding subunit/D‑glycero‑beta‑D‑manno‑heptose‑1,7‑bisphosphate 7‑phosphatase
Genome	257899	Δ776 bp	Δ776 bp	Δ776 bp	Δ776 bp	Δ776 bp	Δ776 bp		[crl]	Deletion of IS1 insertion within crl, crl becomes intact
Genome	224952	knock out	knock out	knock out	knock out	knock out	knock out	missing coverage	ileV, alaV	tRNA-Ile; tRNA-Ala
Genome	377489	knock out	knock out	knock out	knock out	knock out	knock out	knock out	frmB, frmA, frmR	formaldehyde detoxification system
Genome	543521		IS5 (+) +4 bp	IS5 (+) +4 bp	IS5 (+) +4 bp			coding (523‑526/786 nt)	allE ←	(S)‑ureidoglycine aminohydrolase
Genome	571594		IS2 (+) +5 bp	IS2 (+) +5 bp	IS2 (+) +5 bp			coding (141‑145/798 nt)	ybcM →	DLP12 prophage; putative DNA‑bindingtranscriptional regulator
Genome	1026493	knock out	knock out	knock out	knock out	knock out	knock out	knock out	mgsA	methylglyoxal synthase
Genome	1149239		(ATGGCG)1→2	(ATGGCG)1→2	(ATGGCG)1→2			coding (481/954 nt)	fabH →	beta‑ketoacyl‑[acyl carrier protein] synthaseIII
Genome	1196209		Δ15,204 bp	Δ15,204 bp	Δ15,204 bp			missing coverage	ymfD, ymfE, lit, intE, xisE, ymfH, ymfI, ymfJ, ymfK, ymfT, ymfL, ymfM, oweE, ymfN, aaaE, ymfR, beeE, jayE, ymfQ, ycfK, tfaP, tfaE, stfE, pinE, mcrA	cryptic prophage e14
Genome	1292085		IS5 (+) +4 bp	IS5 (+) +4 bp	IS5 (+) +4 bp			coding (629‑632/909 nt)	galU →	UTP‑‑glucose‑1‑phosphate uridylyltransferase
Genome	1299499	Δ1,199 bp	Δ1,199 bp	Δ1,199 bp	Δ1,199 bp	Δ1,199 bp	Δ1,199 bp	intergenic (+254/‑485)	ychE → / → oppA	UPF0056 family inner membrane protein/oligopeptide ABC transporter periplasmic bindingprotein
Genome	1405877	T→C	T→C	T→C	T→C	T→C	T→C	intergenic (+228/‑102)	abgR → / → smrA	putative DNA‑binding transcriptional regulator of abgABT operon/DNA endonuclease
Genome	1503044						IS1 (–) +9 bp	coding (588‑596/669 nt)	ydcL →	DUF3313 domain‑containing lipoprotein YdcL
Genome	1978503	Δ776 bp	Δ776 bp	Δ776 bp	Δ776 bp	Δ776 bp	Δ776 bp		insB1–insA	insB1, insA
Genome	1979486	IS5 (+) +4 bp	IS5 (+) +4 bp	IS5 (+) +4 bp	IS5 (+) +4 bp	IS5 (+) +4 bp	IS5 (+) +4 bp	intergenic (‑271/‑264)	insA ← / → uspC	IS1 repressor TnpA/universal stress protein
Genome	2111353		Δ58,818 bp	Δ58,818 bp	Δ58,818 bp			IS3‑mediated	rfbD, rfbB, wcaN, wcaM, wcaL, wcaK, wzxC, wcaJ, cpsG, cpsB, wcaI, wcaH, wcaG, gmd, wcaF, wcaE, wcaD, wcaC, wcaB, wcaA, wzc, wzb, wza, yegH, asmA, dcd, udk, yegE, alkA, yegD, yegI, yegJ, yegK, yegL, ibsA, ibsB, mdtA, mdtB, mdtC, iceT, baeS, baeR, yegP, yegQ, ogrK, yegZ, yegR, yegS, gatR
Genome	2173365	Δ2 bp	Δ2 bp	Δ2 bp	Δ2 bp	Δ2 bp	Δ2 bp	pseudogene (913‑914/1358 nt)	gatC ←	galactitol‑specific PTS enzyme IIC component
Genome	2259422		A→C	A→C	A→C	A→C	A→C	intergenic (‑126/+297)	psuK ← / ← fruA	putative pseudouridine kinase/fructose‑specific PTS multiphosphoryl transferprotein FruA
Genome	2302840	T→C	T→C	T→C	T→C	T→C	T→C	Q58Q (CAA→CAG)	napD ←	NapA signal peptide‑binding chaperone NapD
Genome	3560455	+G	+G	+G	+G	+G	+G	intergenic (‑2/+1)	glpR ← / ← glpR	pseudogene, DNA‑binding transcriptional repressor;regulator; Energy metabolism, carbon: Anaerobic respiration; repressor of the glp operon/pseudogene, DNA‑binding transcriptional repressor;regulator; Energy metabolism, carbon: Anaerobic respiration; repressor of the glp operon
Genome	4111227					C→T	C→T	G94D (GGT→GAT)	tpiA ←	triose‑phosphate isomerase
Genome	4114513	knock out	knock out	knock out	knock out	knock out	knock out	knock out	glpX	fructose 1,6-bisphosphatase II
Genome	4296381	+GC	+GC	+GC	+GC	+GC	+GC	intergenic (+587/+55)	gltP → / ← yjcO	glutamate/aspartate: H(+) symporter GltP/Sel1 repeat‑containing protein YjcO
Genome	4313074		(A)7→8	(A)7→8	(A)7→8			intergenic (‑83/‑276)	alsR ← / → rpiB	DNA‑binding transcriptional repressor AlsR/allose‑6‑phosphate isomerase/ribose‑5‑phosphateisomerase B
Genome	4454545	knock out	knock out	knock out	knock out	knock out	knock out	knock out	fbp	fructose-1,6-bisphosphatase I
pFEIIO	2799					A→C	A→C	I20L (ATC→CTC)	lerI →	L‑erythrulose‑1‑phosphate isomerase
