# Supplementary material for: Engineering a synthetic energy-efficient formaldehyde assimilation cycle in Escherichia coli
Source: Nat Commun. 2023 Dec 20;14:8490. doi: 10.1038/s41467-023-44247-2 (PMC10733421; doi:10.1038/s41467-023-44247-2)
Supplement: Supplementary file 5 — Supplementary Data 2 [file 41467_2023_44247_MOESM5_ESM.xlsx]

## Sheet: Supplementary Data 2
Supplementary Data 2. Oligo primers used in the study
Primer	Sequence (5’ -> 3’)	Use
pZ seqT F	cgttagcaatttaactgtgataaactacc	Sequencing pZ
pZ_seq-R	ctagggcggcggatttgtcctac	Sequencing pZ
pNiv_seq-F	cctgttagttagttacttaagctcg	Sequencing pNiv
pNiv_seq-R	gctggccttttgctcacatgtt	Sequencing pNiv
rhaD_His_F	ccaatgcatcatcaccatcaccaccaaaacattactcagtcctgg	rhaD cloning
rhaD_B	cgccgtcgctgtcaacttttacgatg	rhaD cloning
rhaD_C	catcgtaaaagttgacagcgacggcg	rhaD cloning
rhaD_R	gctagcattacagcgccagcgcactg	rhaD cloning
lerI_A_f	gaatgcatcatcaccatcaccaccctgacgctcgggcgctcgg	lerI cloning
lerI_B_r	gcggcctgctccaggatgaagcg	lerI cloning
lerI_C_f	cgcttcatcctggagcaggccgc	lerI cloning
lerI_D_r	cgctagctctagatcaggccttggccttggggtgagc	lerI cloning
lerK_A_f	gaatgcatcatcaccatcaccacacgtacctcctgaactctccggacgac	lerK cloning
lerK_B_r	cgctagctctagatcaccgggtgaggtgctcgccc	lerK cloning
derI1_A_f	gaatgcatcatcaccatcaccacgcactacgggtcgtcgtcggcg	derI cloning
derI1_B_r	cgctagctctagactagctcgtggccggttcgtaccc	derI cloning
eltD_A_F	gttgcgaattcactagttaatagaaataattttgtttaactttaaagttaagaggcaagaatgtccaatcaagtccccgaaaag	eltD cloning
eltD_B_R	cgacctcctccagccggtagtcg	eltD cloning
eltD_C_F	cgactaccggctggaggaggtcg	eltD cloning
eltD_D_R	gatgctccagtccaccgtgacgtcac	eltD cloning
eltD_E_F	gtgacgtcacggtggactggagcatc	eltD cloning
eltD_F_R	gaggcccttctgaaattcggtgagcgg	eltD cloning
eltD_G_F	ccgctcaccgaatttcagaagggcctc	eltD cloning
eltD_H_R	tcaacgctagctctagactatgccgggatcagggagaccttg	eltD cloning
fucA_CAP_B	ctcttacgtgcccgatcaacgctagcttactcttcaattcgtaacccataggttttgaatttctccag	fucA cloning
fucA_HIS_A	ctttaaagttaagaggcaagaatgcatcatcaccatcaccacgaacgaaataaacttgctcgtcagattattgacacttgc	fucA cloning
fbaA_A	gaatgcatcatcaccatcaccactctaagatttttgatttcgtaaaacctggcgtaatcactg	fbaA cloning
fbaA_B	gggttacccagctgaccttgcagataagc	fbaA cloning
fbaA_C	gcttatctgcaaggtcagctgggtaaccc	fbaA cloning
fbaA_D	cgctagctctagattacagaacgtcaatcgcgttcagttcctgg	fbaA cloning
yihT-His-F	ccaatgcatcatcaccatcaccacaataagtacaccatcaacgacattac	yihT cloning
yihT-B	cgggaacagtttttcatcgacaccggaagag	yihT cloning
yihT-C	ctcttccggtgtcgatgaaaaactgttcccg	yihT cloning
yihT-R	ctagctagctctagattagcggcgtttagccatcatttcatcgacg	yihT cloning
tktA_KO_F	cgaagcgacctttttacccgaaatgctaattacagcagttcttttgctttaattaaccctcactaaagggcg	tktA knock out
tktA_KO_R	gtcaagtcgttaagggcgtgcccttcatcatccgatctggagtcaaaatgtaatacgactcactatagggctc	tktA knock out
tktb_F_ CAP	ggaagatcttcttgccgccaaactataaaccagccacggagtgttatatggtgtaggctggagctgcttc	tktB knock out
tktb_R_ CAP	atccggcaatcagcatccggcaatcaccatcaggcacctttcactcccagggaattagccatggtccatatg	tktB knock out
tktA_KO_V_F	acaacaaatgtcaatacgcatatcgt	tktA knock out verification
tktA_KO_V_R	gttccatgtacatgacgcgc	tktA knock out verification
tktB_KO_V_F	ccaccttctcagacgttccc	tktB knock out verification
tktB_KO_V_R	gctttgacggtcagcgtttt	tktB knock out verification
Fwd_fbp	aaaaacgcctctccgtgtggagaggcgcaggagattacgcgtccgggaacattaaccctcactaaagggcg	fbp knock out
Rev_fbp	ctttactccataaacattgcagggaaagttttatgaaaacgttaggtgaataatacgactcactatagggctc	fbp knock out
Fwd_glpX	ggactggaaggctcaatcgatcaaatcaatcagaggatgtgcacctgcatattaaccctcactaaagggcg	glpX knock out
Rev_ glpX	cttcgcgccattccttactgcttagagtttgctatgagacgagaacttgctaatacgactcactatagggctc	glpX knock out
Fwd_ fbp _Ver	agtggtaattggcggtacgc	fbp knock out verification
Rev_ fbp _Ver	aggtgctcatcggcggatac	fbp knock out verification
glpX_Ver_F	gaaaccactgagcgtaatta	glpX knock out verification
glpX_Ver_R	gttcgccgtcgatttcaagg	glpX knock out verification
tpiA_m	*g*c*t*atgctgaaagacatcggcgcacagtacatcatcatcgACcactctgaacgtcgtacttaccacaaagaatctgacga	Donor oligo in CRISPR
tpiA_KO_V_F	tgtattgctggcgacacaacga	tpiA PCR and sequencing
tpiA_KO_V_R	ctgaccttcgctgttgaaccga	tpiA PCR and sequencing
sgRNA-tpiA-F	ggcgcacagtacatcatcatgttttagagctagaaatagcaag	pKDsgRNA-tpiA construction
sgRNA-tpiA-R	atgatgatgtactgtgcgccgtgctcagtatctctatcactga	pKDsgRNA-tpiA construction
KI-tpiA-C-F	gccgaggaaattcaggatcatcagtgtgagattttgcgttaaggcgaagagtgtaggctggagctgcttc	Cm knock-in downstream of tpiA
KI-tpiA-C-R	cagtaatcgttaaagctgcagaagcggctaaacaggcttaagtctgacagcatatgaatatcctccttag	Cm knock-in downstream of tpiA
* indicates phosphorothioate modification
