# Supplementary material for: Engineering a synthetic energy-efficient formaldehyde assimilation cycle in Escherichia coli
Source: Nat Commun. 2023 Dec 20;14:8490. doi: 10.1038/s41467-023-44247-2 (PMC10733421; doi:10.1038/s41467-023-44247-2)
Supplement: Supplementary file 6 — Supplementary Data 3 [file 41467_2023_44247_MOESM6_ESM.xlsx]

## Sheet: Supplementary Data 3
Supplementary Data 3. Sequences of heterologous expressed genes
Gene name (source)	Sequence
eryC (Brucella abortus strain 2308)	atgcatcatcaccatcaccacgctctgaccctgtctctgaacaccaacccgctggttaaccgtttcgctgaaccggacgacctgatcgaaaccgttgctcgtgacctgcgtctgcgtgacctgcaactgacccacgaatttatcaacccgtcttggcaggcttctaccatccgtcgtctgacccgtgacatggaccgtgctctgcaacgtaccggtgttcgtgttacctctggtatgaccggtccgtacggtcgtctgaaccacttcggtcacccggaccgtgacgttcgtcgttactacgttgactggttcaaaaccttcgctgacatcatcggtgacctgggtggtaaatctgttggtacccagttcgctatcttcacctacaaagacttcgacgac…
lerK (Mycolicibacterium smegmatis ATCC 700084)	atgacgtacctcctgaactctccggacgacttcgccgacgaggcggtgcgcggtctcgtggccgccaaccccgatctgctcaccgaggtgcccggcggtgtcgtgcggtccaccgagacaccgaagggacaacccgcgctggtgatcggcggcggttcgggccactacccggccttcgcaggctgggtcggcccaggcatgggccacggcgcgccgtgcggcaacatcttctcctcgccgtcggcctccgaggtctactcggtggtgcgcaacgccgagaacggcggcggcgtcatcctcgggttcggcaactacgccggtgacgtcctgcacttcggcctggccgccgagaagctgcggcacgagggcatcgacgtgcgcatcgtgaccgtcagtgac…
lerI (Mycolicibacterium smegmatis ATCC 700084)	atgcatcatcaccatcaccaccctgacgctcgggcgctcggcgccgcacagctgtggatcggcaccagctggaagatgaacaaggggctcgccgagtcgcgtggttacgcccgcgaactggccgagtacgtcgcggcgaagccgccggccggcgtccagccgttcatcatcccgtcgttcaccgcactcaccacggtgcgggacgcgctgggcgacgactcgcccgtgctgctcggggtgcagaacgcacactgggaggaccacggcgcatggaccggtgaggtctccgtcgcgcaggcgaaggacgcaggcgcgcagatcgtcgagatcgggcactccgagcgtcgtgagcatttcggtgagaccgtcgagaccacacggctcaaggtggccgcggcg…
derI1 (Mycolicibacterium smegmatis ATCC 700084)	atgcatcatcaccatcaccacgcactacgggtcgtcgtcggcgcggatgacgccggctacgagtacaaggaagcactcaagggcgacctcgccgcggacgaccgcgtcaccgaggtgatcgacgtcggcgtcggcgccgacgaggacaccgcctacccgcatgtcgcggtcgcggccgcacgtctgatcgccgaaggcaaggccgatcgcgcgttattggtgtgcggtaccggtctcggggtggcgatcagcgccaacaaggtgcccggcatccgcgcggtcaccgcccacgacagcttctccgtcgagcgctcggtgctgtccaacaacgcgcaggtgctgtgcttcgggcagcgggtcgtgggcctggagctcgcacgccgcctggcgcgcgagtgg…
soxA (Bacillus sp. B-0618)	atgcatcatcaccatcaccactctacccacttcgacgttatcgttgttggtgctggttctatgggtatggctgctggttaccagctggctaaacagggtgttaaaaccctgctggttgacgctttcgacccgccgcacaccaacggttctcaccacggtgacacccgtatcatccgtcacgcttacggtgaaggtcgtgaatacgttccgctggctctgcgttctcaggaactgtggtacgaactggaaaaagaaacccaccacaaaatcttcaccaaaaccggtgttctggttttcggtccgaaaggtgaatctgctttcgttgctgaaaccatggaagctgctaaagaacactctctgaccgttgacctgctggaaggtgacgaaatcaacaaacgt…
eltD (Mycolicibacterium smegmatis ATCC 700084)	atgtccaatcaagtccccgaaaagatgcaggcagtggtgtgtcacggcccccacgactaccggctggaggaggtcgcggtaccgcagcgcaaacccggcgaggcgctgatccgggtcgaggccgtgggcatctgtgcaagcgatctcaagtgctaccacggggccgccaagttctggggtgacgagaaccggcccgcgtgggccgagaccatggtgatccccggccacgagttcgtcggacgggtcgtcgaactcgacgacgaggccgcgcagcggtggggtatcgcggtcggtgaccgcgtggtgtccgagcagatcgtgccctgctgggagtgcctgttctgcaagcgcggccagtaccacatgtgccagccgcacgatctctacggcttcaagcgg…
