# Supplementary material for: Engineering a synthetic energy-efficient formaldehyde assimilation cycle in Escherichia coli
Source: Nat Commun. 2023 Dec 20;14:8490. doi: 10.1038/s41467-023-44247-2 (PMC10733421; doi:10.1038/s41467-023-44247-2)
Supplement: Supplementary file 8 — Source Data [file 41467_2023_44247_MOESM8_ESM.xlsx]

## Sheet: Fig 2b, Suppl Fig 3
plasmid	E4P	sugar	Time [s]	0	750.7	1501.3	2252	3002.5	3753.2	4503.9	5254.5	6005.1	6755.9	7506.5	8257	9007.7	9758.6	10509.2	11259.8	12010.5	12761.1	13512	14262.6	15013.2	15763.1	16513.8	17264.3	18015	18765.6	19516.3	20266.9	21017.6	21768.2	22518.7	23269.4	24020.1	24771.4	25522	26272.7	27023.4	27774	28524.5	29275	30025.6	30776.2	31526.7	32277.4	33027.9	33778.4
no plasmid	+	-	A1	0.0515	0.0516	0.0507	0.0513	0.0516	0.0514	0.0542	0.0517	0.0521	0.0524	0.053	0.0533	0.0538	0.0543	0.0549	0.0551	0.055	0.0564	0.0566	0.057	0.0591	0.0594	0.06	0.0612	0.0622	0.0641	0.0654	0.0672	0.0691	0.0715	0.0734	0.0763	0.0788	0.0823	0.0848	0.0891	0.0934	0.0982	0.1034	0.1086	0.1132	0.1186	0.1243	0.1302	0.1372	0.1444
			A2	0.05	0.0501	0.0492	0.0498	0.05	0.05	0.0502	0.0502	0.0507	0.0513	0.0515	0.0519	0.0522	0.053	0.0532	0.0536	0.0536	0.0548	0.0552	0.0555	0.0575	0.0579	0.0581	0.0594	0.0605	0.0621	0.0636	0.065	0.0671	0.0696	0.0717	0.0743	0.0768	0.08	0.0826	0.086	0.0902	0.0949	0.1002	0.105	0.1101	0.115	0.1209	0.1272	0.133	0.1403
pKIID	+	-	A3	0.0506	0.0504	0.0505	0.05	0.0501	0.0507	0.0502	0.0504	0.0507	0.0511	0.0509	0.0509	0.0513	0.0516	0.0513	0.0519	0.0512	0.0518	0.0519	0.0513	0.0525	0.0547	0.0521	0.0524	0.0525	0.0529	0.0532	0.0534	0.0538	0.0541	0.0553	0.0541	0.0541	0.0544	0.054	0.0538	0.0544	0.0549	0.0554	0.0552	0.0554	0.0553	0.0557	0.0557	0.0559	0.0564
			A4	0.0519	0.0513	0.0504	0.0508	0.0511	0.0511	0.051	0.0513	0.0516	0.0518	0.0519	0.0519	0.0521	0.0523	0.0524	0.0525	0.0519	0.0527	0.0527	0.0523	0.0535	0.0534	0.053	0.0534	0.0535	0.0539	0.0538	0.0538	0.0544	0.0547	0.0547	0.0546	0.0577	0.0552	0.0551	0.055	0.0556	0.0558	0.0568	0.0562	0.0563	0.0562	0.0563	0.0567	0.0569	0.0572
no plasmid	-	-	B1	0.0507	0.0503	0.0501	0.0503	0.05	0.0497	0.0494	0.0496	0.0497	0.0498	0.0498	0.0499	0.0498	0.0499	0.05	0.05	0.0493	0.05	0.0497	0.0492	0.0505	0.0499	0.0495	0.0496	0.0496	0.05	0.0522	0.0498	0.0499	0.0501	0.0497	0.0499	0.0501	0.0502	0.0497	0.0503	0.0506	0.0509	0.0511	0.0508	0.0503	0.0498	0.05	0.05	0.0503	0.0519
			B2	0.0514	0.0523	0.0516	0.0519	0.0519	0.0518	0.0515	0.0517	0.0518	0.0519	0.0518	0.0518	0.0518	0.0519	0.052	0.0519	0.0512	0.0521	0.0516	0.0514	0.0524	0.0519	0.0514	0.0515	0.0516	0.052	0.0519	0.0521	0.052	0.0522	0.052	0.052	0.0519	0.0518	0.0516	0.052	0.0524	0.0524	0.0527	0.0522	0.0521	0.0517	0.052	0.052	0.0519	0.0522
pKIID	-	-	B3	0.0524	0.0518	0.0513	0.0516	0.0511	0.0511	0.051	0.051	0.0512	0.0514	0.0512	0.0512	0.0513	0.0514	0.0515	0.0515	0.0509	0.0517	0.0511	0.0509	0.052	0.0515	0.0512	0.0513	0.0519	0.0516	0.0517	0.0516	0.0518	0.052	0.0516	0.0517	0.0518	0.0518	0.0515	0.0518	0.0521	0.0521	0.0525	0.0524	0.0516	0.052	0.0518	0.0519	0.0522	0.0522
			B4	0.0505	0.0502	0.0497	0.0501	0.0497	0.0496	0.0494	0.0494	0.0496	0.0497	0.0495	0.0496	0.0498	0.0497	0.0498	0.0497	0.0493	0.0498	0.0495	0.0515	0.0504	0.0499	0.0494	0.0496	0.0497	0.05	0.05	0.0502	0.05	0.0504	0.0501	0.0502	0.0502	0.0502	0.05	0.0504	0.0505	0.0508	0.0508	0.0511	0.0503	0.0509	0.0504	0.05	0.0501	0.0503
no plasmid	+	10mM threitol	C1	0.0509	0.0525	0.0503	0.0504	0.0504	0.0508	0.0509	0.053	0.0517	0.0518	0.0521	0.0532	0.0528	0.0532	0.0533	0.0541	0.0539	0.055	0.0556	0.0558	0.0576	0.058	0.0583	0.0597	0.061	0.0625	0.0638	0.0653	0.0673	0.0693	0.0711	0.0735	0.0764	0.079	0.0819	0.0855	0.0893	0.0939	0.0983	0.1027	0.1075	0.1129	0.1181	0.1243	0.1298	0.1366
			C2	0.0532	0.0508	0.0507	0.0509	0.0507	0.0509	0.0511	0.0513	0.0518	0.0519	0.0522	0.0526	0.0529	0.0534	0.0536	0.0542	0.054	0.0552	0.0556	0.0559	0.0578	0.0582	0.0587	0.0599	0.061	0.0625	0.0639	0.0653	0.0672	0.0693	0.071	0.0734	0.0762	0.0789	0.0819	0.0882	0.0891	0.0936	0.0983	0.1027	0.1077	0.1127	0.1173	0.1233	0.1291	0.1361
pKIID	+	10mM threitol	C3	0.0503	0.0499	0.0514	0.0499	0.0495	0.0496	0.0496	0.0496	0.0497	0.0495	0.0498	0.0497	0.0496	0.0498	0.0496	0.0498	0.0492	0.0519	0.0495	0.0492	0.0502	0.0498	0.0493	0.0497	0.0498	0.0501	0.05	0.0499	0.0504	0.0504	0.0502	0.0508	0.0503	0.0522	0.05	0.0503	0.0505	0.0506	0.051	0.0505	0.05	0.0497	0.0496	0.0498	0.0498	0.0502
			C4	0.0496	0.0492	0.049	0.0489	0.0488	0.049	0.0488	0.0489	0.0487	0.0488	0.049	0.0488	0.0489	0.049	0.0489	0.049	0.0484	0.0491	0.0487	0.0484	0.0494	0.0489	0.0486	0.0489	0.049	0.0493	0.049	0.049	0.0493	0.0493	0.0492	0.0491	0.0495	0.049	0.049	0.0493	0.0492	0.05	0.0499	0.0495	0.0493	0.0491	0.0488	0.0492	0.0488	0.0494
no plasmid	-	10mM threitol	D1	0.0511	0.0505	0.0501	0.0504	0.0501	0.0502	0.0501	0.0503	0.0504	0.0524	0.0503	0.0503	0.0502	0.0503	0.0504	0.0503	0.0498	0.0504	0.0505	0.0498	0.0508	0.0502	0.0498	0.0501	0.0502	0.0505	0.0504	0.0503	0.0503	0.0506	0.0503	0.0503	0.0503	0.0505	0.0502	0.0506	0.0508	0.0513	0.0512	0.0508	0.0501	0.0503	0.05	0.0502	0.0503	0.0503
			D2	0.0502	0.0496	0.0492	0.0495	0.0493	0.0495	0.0495	0.0495	0.0496	0.0494	0.0495	0.0495	0.0496	0.0495	0.0496	0.0498	0.049	0.0496	0.0493	0.0492	0.0499	0.0495	0.0492	0.0517	0.0496	0.0497	0.0498	0.0497	0.0497	0.0498	0.0498	0.0496	0.0498	0.0496	0.0498	0.0495	0.0501	0.0503	0.0514	0.05	0.0493	0.0494	0.0493	0.0492	0.0495	0.0496
pKIID	-	10mM threitol	D3	0.0496	0.0491	0.0487	0.0487	0.0486	0.0488	0.0488	0.0487	0.0488	0.0487	0.0487	0.0487	0.0488	0.0486	0.0487	0.0489	0.0482	0.0489	0.0485	0.0484	0.0491	0.0486	0.0482	0.0488	0.0486	0.0489	0.049	0.0487	0.0488	0.0491	0.0488	0.0486	0.0489	0.0489	0.0486	0.0491	0.049	0.0497	0.0495	0.0489	0.0505	0.0486	0.0487	0.0488	0.0487	0.0487
			D4	0.0502	0.0494	0.0487	0.0489	0.0514	0.0486	0.0483	0.0485	0.0486	0.0486	0.0486	0.0485	0.0487	0.0486	0.0488	0.0487	0.0481	0.0486	0.0483	0.0481	0.0492	0.0489	0.0482	0.0484	0.0484	0.0488	0.0486	0.0486	0.0487	0.0489	0.0496	0.0485	0.0487	0.0487	0.0485	0.0489	0.0492	0.0496	0.0496	0.0492	0.0487	0.0486	0.0503	0.0488	0.0488	0.0489
no plasmid	+	10mM erythritol	E1	0.0517	0.0513	0.0508	0.0512	0.0514	0.0515	0.0515	0.0519	0.0523	0.0527	0.0529	0.0532	0.0536	0.054	0.0546	0.0551	0.0548	0.056	0.0566	0.0567	0.0586	0.059	0.0596	0.0607	0.0619	0.0634	0.0648	0.0661	0.0683	0.0704	0.0723	0.0747	0.0774	0.0803	0.0831	0.0867	0.091	0.0954	0.1035	0.1048	0.1099	0.1147	0.1205	0.1264	0.1322	0.1392
			E2	0.0504	0.05	0.0493	0.0497	0.0499	0.0501	0.0502	0.0505	0.0508	0.0512	0.0515	0.0517	0.0522	0.0525	0.0529	0.0535	0.0533	0.0545	0.0548	0.055	0.0569	0.0574	0.0577	0.0601	0.06	0.0614	0.0629	0.0643	0.0662	0.068	0.0698	0.0722	0.0748	0.0774	0.0802	0.0835	0.0871	0.0916	0.0975	0.1012	0.1057	0.1106	0.116	0.1218	0.1278	0.1339
pKIID	+	10mM erythritol	E3	0.0507	0.0504	0.0495	0.0498	0.0498	0.0497	0.0497	0.0498	0.05	0.05	0.05	0.05	0.0502	0.05	0.05	0.0504	0.0497	0.0501	0.0499	0.0498	0.0507	0.0506	0.0501	0.0501	0.0502	0.0504	0.0505	0.0505	0.0506	0.0505	0.0505	0.0504	0.0505	0.0506	0.0503	0.0503	0.0504	0.0506	0.051	0.0506	0.0514	0.0505	0.0504	0.0504	0.0505	0.0505
			E4	0.0521	0.0516	0.0508	0.0512	0.0517	0.0511	0.0509	0.0511	0.0514	0.0513	0.0513	0.0514	0.0514	0.0514	0.0515	0.0518	0.0512	0.0516	0.0512	0.0511	0.0521	0.0517	0.0515	0.0516	0.0517	0.052	0.0519	0.0519	0.0521	0.0522	0.052	0.052	0.0521	0.0521	0.0518	0.0519	0.052	0.0523	0.0525	0.0525	0.0521	0.0519	0.0527	0.052	0.0519	0.052
no plasmid	-	10mM erythritol	F1	0.0512	0.0511	0.0509	0.051	0.0507	0.0506	0.0506	0.0507	0.0508	0.0507	0.0507	0.0507	0.0508	0.0507	0.0508	0.0509	0.0502	0.0509	0.0506	0.0504	0.0513	0.0508	0.0505	0.0506	0.0508	0.0511	0.0527	0.0508	0.051	0.0513	0.051	0.0511	0.0511	0.0511	0.0508	0.0512	0.0513	0.0517	0.0518	0.0514	0.0511	0.0508	0.0508	0.0509	0.0511	0.0524
			F2	0.0498	0.0496	0.0491	0.0493	0.0494	0.0493	0.049	0.0492	0.0493	0.0492	0.0493	0.0492	0.0493	0.0494	0.0495	0.0494	0.0488	0.0496	0.0491	0.0489	0.0497	0.0492	0.0489	0.0491	0.0491	0.0496	0.0495	0.0494	0.0496	0.05	0.0495	0.0497	0.0498	0.0497	0.0494	0.0497	0.0499	0.0504	0.0501	0.05	0.0493	0.0494	0.0495	0.0497	0.0495	0.0502
pKIID	-	10mM erythritol	F3	0.0505	0.0501	0.0496	0.0498	0.0498	0.0497	0.0495	0.0498	0.0499	0.0498	0.0498	0.0499	0.0497	0.0497	0.0498	0.05	0.0494	0.0499	0.0495	0.0493	0.0503	0.0524	0.0496	0.0497	0.0498	0.0501	0.05	0.0499	0.0503	0.0503	0.0527	0.0501	0.0502	0.05	0.0496	0.0497	0.0497	0.0503	0.0506	0.0504	0.0501	0.05	0.0498	0.0496	0.0497	0.0499
			F4	0.0502	0.0498	0.0494	0.0496	0.0494	0.0494	0.0494	0.0494	0.0495	0.0494	0.0494	0.0494	0.0492	0.0494	0.0495	0.0497	0.0489	0.0495	0.0492	0.0489	0.0499	0.0495	0.0493	0.0493	0.0495	0.0497	0.0495	0.0495	0.0497	0.0499	0.0497	0.0496	0.0495	0.0498	0.0492	0.0499	0.0496	0.0503	0.0506	0.0501	0.0497	0.0496	0.0495	0.0496	0.0502	0.0498
[truncated: 362 more columns]

## Sheet: Fig 3c-f, Suppl Fig 5
Strains growth with 20mM glycerol x mM sarcosine		Time [s]	0	980	1960	2941	3921	4901	5882	6862	7842	8822	9803	10783	11763	12744	13724	14704	15685	16665	17645	18625	19606	20586	21566	22547	23527	24508	25488	26469	27449	28429	29409	30390	31370	32350	33331	34311	35291	36272	37252	38233	39213	40193	41174	42154	43135	44115	45095
	Sarcosine	Temp. [°C]	37	36.9	37	37	37	36.9	37	37	37	37	37	37	37	37	37	37	37	37	37	37	37	37	37	36.9	37	37	37	36.9	37	37	37	37	37	37	37	37	37	37	37	37	37	37	37	37	37	37	37
pFEIIO	PC with E4P_suppl	A1	0.0533	0.0528	0.0528	0.0528	0.0531	0.0532	0.0532	0.0534	0.0535	0.0536	0.0536	0.0538	0.0538	0.0539	0.0539	0.0541	0.0541	0.0541	0.054	0.0542	0.0543	0.0543	0.0543	0.0542	0.0543	0.0543	0.0544	0.0543	0.0545	0.0545	0.0545	0.0545	0.0545	0.0545	0.0546	0.0545	0.0547	0.0545	0.0545	0.0546	0.0547	0.0546	0.0547	0.0548	0.0548	0.0548	0.055
		A2	0.0575	0.0572	0.0574	0.0572	0.0576	0.0575	0.0576	0.0579	0.058	0.058	0.058	0.0583	0.0582	0.0583	0.0583	0.0585	0.0585	0.0585	0.0585	0.0585	0.0586	0.0586	0.0586	0.0587	0.0586	0.0588	0.0587	0.0586	0.0588	0.0588	0.0588	0.0587	0.059	0.0586	0.0588	0.0589	0.059	0.059	0.0589	0.0589	0.0591	0.0591	0.059	0.0591	0.0591	0.0591	0.0593
		A3	0.0559	0.0556	0.0557	0.0577	0.0559	0.056	0.0561	0.0561	0.0563	0.0563	0.0565	0.0567	0.0568	0.0568	0.0568	0.0569	0.0569	0.0571	0.057	0.0571	0.0572	0.0572	0.0572	0.0573	0.0573	0.0573	0.0573	0.0593	0.0574	0.0575	0.0574	0.0573	0.0577	0.0573	0.0579	0.0575	0.0577	0.0576	0.0578	0.0577	0.0578	0.0577	0.0578	0.0578	0.0578	0.0578	0.0579
pREIIO	1 mM	A4	0.0554	0.0552	0.0554	0.0553	0.0554	0.0553	0.0553	0.0556	0.0555	0.0557	0.0555	0.0556	0.0556	0.0556	0.0556	0.0557	0.0555	0.0556	0.0555	0.0556	0.0557	0.0556	0.0556	0.0556	0.0557	0.0557	0.0557	0.0557	0.0558	0.0556	0.0556	0.0555	0.0556	0.0555	0.0556	0.0556	0.0557	0.0556	0.0556	0.0556	0.0557	0.0556	0.0557	0.0555	0.0556	0.0558	0.0556
		A5	0.0566	0.0561	0.056	0.0559	0.0561	0.0562	0.056	0.0561	0.0562	0.0562	0.0562	0.0563	0.0562	0.0562	0.0562	0.0562	0.0563	0.056	0.0561	0.0561	0.0562	0.0561	0.0561	0.0562	0.0562	0.0562	0.0562	0.0562	0.0562	0.0562	0.0563	0.0562	0.0562	0.0562	0.0562	0.0562	0.0563	0.0562	0.0564	0.0563	0.0564	0.0562	0.0563	0.0563	0.0563	0.0563	0.0563
		A6	0.056	0.0569	0.0559	0.0558	0.0559	0.0559	0.0561	0.056	0.0562	0.0561	0.0561	0.0559	0.0562	0.0561	0.0561	0.056	0.056	0.056	0.0559	0.056	0.056	0.0567	0.0559	0.0568	0.0561	0.056	0.056	0.056	0.0561	0.0576	0.056	0.0559	0.0561	0.056	0.0561	0.0569	0.0569	0.0561	0.056	0.0561	0.0561	0.0561	0.0561	0.0562	0.0562	0.0561	0.0562
pYEIIO	0 mM	A7	0.0572	0.057	0.0571	0.0572	0.0575	0.0577	0.0576	0.0577	0.0579	0.0579	0.058	0.058	0.0581	0.0581	0.0582	0.0582	0.0582	0.0583	0.0582	0.0582	0.0585	0.0583	0.0584	0.0585	0.0585	0.0587	0.0585	0.0585	0.0585	0.0585	0.0585	0.0584	0.0585	0.0583	0.0583	0.0585	0.0585	0.0585	0.0584	0.0583	0.0584	0.0584	0.0584	0.0584	0.0583	0.0583	0.0584
		A8	0.0581	0.0606	0.0606	0.0606	0.0609	0.0609	0.0609	0.061	0.061	0.0612	0.0611	0.0612	0.0613	0.0611	0.0613	0.0614	0.0614	0.0613	0.0614	0.0614	0.0615	0.0616	0.0614	0.0616	0.0616	0.0616	0.0614	0.0613	0.0614	0.0612	0.0612	0.0611	0.0612	0.0611	0.0612	0.061	0.0612	0.0612	0.061	0.0612	0.0613	0.0611	0.0611	0.0611	0.061	0.0611	0.0612
		A9	0.0546	0.0543	0.0544	0.0546	0.0547	0.0549	0.0547	0.055	0.055	0.0551	0.0551	0.0552	0.0551	0.0552	0.0554	0.0553	0.0553	0.0553	0.0553	0.0554	0.0555	0.0555	0.0555	0.0555	0.0555	0.0557	0.0558	0.0558	0.0561	0.056	0.0557	0.0555	0.0561	0.0565	0.0573	0.0571	0.0576	0.0576	0.0577	0.0577	0.0576	0.0574	0.0575	0.0573	0.0573	0.057	0.0569
pEIIO	5 mM	A10	0.0572	0.0573	0.0576	0.0577	0.0579	0.058	0.0582	0.0583	0.0582	0.0584	0.0584	0.0584	0.0585	0.0584	0.0586	0.0586	0.0585	0.0586	0.0587	0.0586	0.0587	0.0586	0.0586	0.0587	0.0586	0.0587	0.0586	0.0587	0.0587	0.0586	0.0588	0.0586	0.0586	0.0587	0.0588	0.0586	0.0585	0.0586	0.0586	0.0586	0.0587	0.0585	0.0587	0.0585	0.0586	0.0585	0.0586
		A11	0.0541	0.0539	0.0542	0.0542	0.0546	0.0547	0.0547	0.0549	0.055	0.0549	0.0551	0.0552	0.0551	0.0551	0.0552	0.0551	0.0552	0.0552	0.0553	0.0552	0.0554	0.0552	0.0553	0.0553	0.0553	0.0554	0.0555	0.0552	0.0553	0.0551	0.0553	0.0553	0.0554	0.0552	0.0553	0.0551	0.0552	0.0551	0.0551	0.0552	0.0552	0.0552	0.0552	0.0552	0.0553	0.0552	0.0552
		A12	0.0596	0.0603	0.0606	0.0609	0.061	0.0613	0.0612	0.0614	0.0615	0.0615	0.0615	0.0615	0.0616	0.0615	0.0615	0.0616	0.0615	0.0615	0.0616	0.0615	0.0616	0.0616	0.0616	0.0617	0.0616	0.0617	0.0616	0.0615	0.0617	0.0615	0.0615	0.0614	0.0614	0.0613	0.0616	0.0614	0.0615	0.0614	0.0615	0.0613	0.0614	0.0612	0.0613	0.0613	0.0613	0.0613	0.0614
pFEIIO	0 mM	B1	0.0588	0.0579	0.0576	0.0575	0.0577	0.0578	0.0576	0.0577	0.0577	0.0576	0.0578	0.0579	0.0577	0.0578	0.058	0.0581	0.058	0.0579	0.058	0.0579	0.0581	0.0581	0.0582	0.0583	0.0582	0.0584	0.0583	0.0584	0.0584	0.0584	0.0584	0.0583	0.0585	0.0583	0.0585	0.0585	0.0586	0.0585	0.0584	0.0584	0.0587	0.0585	0.0586	0.0586	0.0586	0.0586	0.0587
		B2	0.0526	0.0523	0.0523	0.052	0.0523	0.0523	0.0523	0.0524	0.0524	0.0525	0.0525	0.0526	0.0527	0.0526	0.0525	0.0525	0.0526	0.0525	0.0526	0.0526	0.0527	0.0527	0.0528	0.0527	0.0528	0.0529	0.0527	0.0528	0.0528	0.0527	0.0528	0.0528	0.0529	0.0528	0.0529	0.0529	0.053	0.053	0.053	0.0531	0.0531	0.0529	0.053	0.0531	0.0531	0.053	0.0531
		B3	0.0537	0.0535	0.0536	0.0534	0.0536	0.0537	0.0537	0.0538	0.0538	0.0538	0.0539	0.0538	0.0539	0.054	0.054	0.054	0.054	0.0539	0.054	0.054	0.0541	0.0541	0.0541	0.0542	0.0542	0.0544	0.0543	0.0543	0.0544	0.0543	0.0544	0.0543	0.0544	0.0544	0.0545	0.0544	0.0546	0.0545	0.0545	0.0545	0.0547	0.0563	0.0547	0.0547	0.0547	0.0547	0.0548
pREIIO	5 mM	B4	0.0576	0.0557	0.0557	0.0555	0.0565	0.0552	0.0553	0.0559	0.0557	0.0549	0.0564	0.0572	0.0562	0.0554	0.0559	0.0573	0.0568	0.0576	0.0554	0.0559	0.0552	0.0594	0.0563	0.0567	0.0569	0.0568	0.0557	0.0585	0.0581	0.0584	0.0564	0.0664	0.0562	0.0563	0.0562	0.0586	0.0583	0.0593	0.0563	0.0582	0.0585	0.0591	0.06	0.058	0.0595	0.0588	0.0598
		B5	0.0548	0.0545	0.0544	0.0542	0.0544	0.0544	0.0544	0.0545	0.0544	0.0544	0.0544	0.0545	0.0545	0.0545	0.0546	0.0546	0.0546	0.0544	0.0544	0.0544	0.0545	0.0545	0.0545	0.0546	0.0546	0.0546	0.0545	0.0546	0.0547	0.0545	0.0546	0.0545	0.0547	0.0546	0.0547	0.0545	0.0548	0.0546	0.0546	0.0547	0.0547	0.0546	0.0547	0.0547	0.0547	0.0547	0.0548
		B6	0.0545	0.0542	0.0543	0.0541	0.0543	0.0544	0.0544	0.0546	0.0546	0.0546	0.0544	0.0546	0.0545	0.0546	0.0546	0.0545	0.0545	0.0547	0.0545	0.0545	0.0545	0.0544	0.0547	0.0546	0.0544	0.0546	0.0545	0.0546	0.0546	0.0546	0.0546	0.0545	0.0547	0.0545	0.0547	0.0545	0.0547	0.0546	0.0546	0.0547	0.0547	0.0545	0.0547	0.0546	0.0548	0.0546	0.0548
pYEIIO	0.2 mM	B7	0.055	0.055	0.0551	0.0552	0.0555	0.0557	0.0556	0.0558	0.0558	0.056	0.0559	0.0561	0.0561	0.0561	0.0562	0.0563	0.0563	0.0562	0.0562	0.0563	0.0562	0.0563	0.0564	0.0564	0.0564	0.0564	0.0564	0.0564	0.0564	0.0563	0.0564	0.0563	0.0563	0.0563	0.0563	0.0563	0.0565	0.0564	0.0563	0.0563	0.0563	0.0562	0.0564	0.0564	0.0564	0.0562	0.0563
		B8	0.0545	0.0543	0.0544	0.0545	0.0549	0.055	0.055	0.0553	0.0553	0.0553	0.0553	0.0554	0.0552	0.0555	0.0555	0.0555	0.0554	0.0555	0.0555	0.0556	0.0557	0.0557	0.0557	0.0558	0.0558	0.0559	0.0558	0.0557	0.0559	0.0557	0.0559	0.0557	0.0558	0.0558	0.0559	0.0557	0.0558	0.0558	0.0557	0.0557	0.0558	0.0557	0.0558	0.0557	0.0558	0.0556	0.0558
		B9	0.053	0.053	0.0534	0.0536	0.0539	0.0539	0.0541	0.0542	0.0542	0.0543	0.0545	0.0544	0.0545	0.0544	0.0544	0.0544	0.0545	0.0546	0.0545	0.0545	0.0545	0.0544	0.0546	0.0544	0.0544	0.0545	0.0546	0.0544	0.0544	0.0545	0.0544	0.0543	0.0545	0.0544	0.0545	0.0544	0.0544	0.0546	0.0544	0.0543	0.0545	0.0542	0.0543	0.0544	0.0544	0.0542	0.0542
pRIIO	PC with E4P_suppl	B10	0.061	0.06	0.0597	0.0593	0.0594	0.0594	0.0593	0.0595	0.0597	0.0597	0.0597	0.06	0.0598	0.06	0.0602	0.0601	0.0601	0.0603	0.0602	0.0603	0.0603	0.0604	0.0605	0.0606	0.0606	0.0608	0.0609	0.0607	0.0609	0.0609	0.061	0.0612	0.0612	0.0613	0.0614	0.0615	0.0618	0.062	0.0619	0.0622	0.0624	0.0624	0.0627	0.0629	0.0631	0.0633	0.0636
		B11	0.0603	0.0641	0.0639	0.0635	0.0636	0.0636	0.0637	0.0638	0.0639	0.0639	0.064	0.0642	0.0643	0.0643	0.0645	0.0645	0.0647	0.0648	0.0647	0.0648	0.065	0.065	0.0651	0.0653	0.0652	0.0654	0.0655	0.0654	0.0657	0.0655	0.0658	0.0657	0.0658	0.0658	0.0662	0.0663	0.0663	0.0666	0.0666	0.0669	0.0671	0.0672	0.0674	0.0677	0.0679	0.0681	0.0686
		B12	0.0522	0.0519	0.0521	0.0521	0.0522	0.0524	0.0524	0.0525	0.0527	0.0528	0.0528	0.0529	0.053	0.0531	0.0532	0.0533	0.0533	0.0532	0.0534	0.0534	0.0534	0.0535	0.0536	0.0537	0.0536	0.0538	0.0538	0.0539	0.054	0.0539	0.0542	0.0541	0.0542	0.0541	0.0545	0.0545	0.0546	0.0546	0.0547	0.0549	0.0551	0.0552	0.0555	0.0557	0.0559	0.056	0.0562
pFEIIO	0.2 mM	C1	0.0546	0.0542	0.0542	0.0541	0.0542	0.0543	0.0542	0.0542	0.0544	0.0544	0.0543	0.0546	0.0545	0.0545	0.0544	0.0544	0.0544	0.0544	0.0544	0.0545	0.0545	0.0544	0.0545	0.0547	0.0546	0.0547	0.0547	0.0546	0.0548	0.0546	0.0547	0.0546	0.0547	0.0545	0.0546	0.0546	0.0547	0.0547	0.0547	0.0547	0.0548	0.0547	0.0549	0.0548	0.0548	0.0548	0.0548
		C2	0.0524	0.0522	0.0522	0.0522	0.0522	0.0524	0.0522	0.0523	0.0524	0.0524	0.0524	0.0527	0.0525	0.0526	0.0525	0.0526	0.0526	0.0525	0.0525	0.0527	0.0526	0.0525	0.0526	0.0527	0.0527	0.0527	0.0527	0.0526	0.0528	0.0528	0.0526	0.0526	0.0528	0.0526	0.0529	0.0526	0.0529	0.0529	0.0528	0.0528	0.0529	0.0529	0.0529	0.0529	0.0529	0.0529	0.0529
		C3	0.0522	0.052	0.052	0.052	0.0521	0.0522	0.0523	0.0523	0.0524	0.0525	0.0524	0.0525	0.0526	0.0526	0.0526	0.0525	0.0525	0.0525	0.0525	0.0525	0.0527	0.0526	0.0526	0.0528	0.0527	0.0528	0.0527	0.0527	0.0529	0.0527	0.0528	0.0527	0.0529	0.0528	0.0528	0.0528	0.0529	0.0528	0.0529	0.0529	0.053	0.053	0.053	0.053	0.053	0.053	0.0531
pBEIIO	PC with E4P_suppl	C4	0.0528	0.0524	0.0525	0.0526	0.0528	0.0528	0.0527	0.0529	0.053	0.053	0.053	0.0531	0.0531	0.053	0.053	0.053	0.0531	0.0531	0.0531	0.0532	0.0531	0.0531	0.0533	0.0533	0.0533	0.0533	0.0534	0.0533	0.0536	0.0534	0.0536	0.0534	0.0536	0.0536	0.0538	0.0537	0.0538	0.0539	0.0539	0.0542	0.0541	0.0541	0.0543	0.0544	0.0546	0.0546	0.0549
		C5	0.0532	0.053	0.0531	0.0531	0.0532	0.0533	0.0534	0.0535	0.0535	0.0536	0.0536	0.0539	0.0537	0.0538	0.0537	0.0536	0.0537	0.0538	0.0538	0.0538	0.054	0.054	0.054	0.0541	0.054	0.0542	0.0541	0.0541	0.0543	0.0542	0.0545	0.0543	0.0543	0.0543	0.0545	0.0545	0.0546	0.0549	0.0547	0.0548	0.055	0.055	0.0553	0.0553	0.0554	0.0556	0.0558
		C6	0.0529	0.0526	0.0527	0.0528	0.053	0.0529	0.0531	0.0532	0.0533	0.0533	0.0534	0.0535	0.0537	0.0537	0.0537	0.0537	0.0537	0.0538	0.0539	0.054	0.0541	0.0541	0.0542	0.0542	0.0543	0.0543	0.0543	0.0543	0.0544	0.0546	0.0545	0.0544	0.0546	0.0546	0.0546	0.0546	0.0547	0.0548	0.0547	0.0548	0.055	0.0549	0.055	0.0552	0.0553	0.0554	0.0555
pYEIIO	1 mM	C7	0.0532	0.0533	0.0535	0.0536	0.0537	0.054	0.0542	0.0543	0.0544	0.0545	0.0544	0.0547	0.0545	0.0545	0.0546	0.0546	0.0548	0.0545	0.0546	0.0547	0.0547	0.0548	0.0548	0.0549	0.0547	0.0549	0.0547	0.0547	0.0547	0.0547	0.0547	0.0546	0.0547	0.0546	0.0547	0.0546	0.0547	0.0546	0.0547	0.0546	0.0546	0.0547	0.0547	0.0546	0.0545	0.0545	0.0547
		C8	0.0533	0.0532	0.0534	0.0533	0.0537	0.0538	0.0539	0.054	0.0541	0.0543	0.0541	0.0543	0.0543	0.0544	0.0543	0.0545	0.0544	0.0543	0.0543	0.0544	0.0545	0.0544	0.0545	0.0546	0.0545	0.0546	0.0545	0.0546	0.0548	0.0546	0.0545	0.0544	0.0546	0.0545	0.0545	0.0547	0.0545	0.0545	0.0545	0.0544	0.0544	0.0544	0.0545	0.0545	0.0543	0.0543	0.0544
		C9	0.053	0.0529	0.053	0.0531	0.0533	0.0534	0.0534	0.0536	0.0536	0.0539	0.0537	0.0539	0.0539	0.0538	0.0538	0.0538	0.054	0.0539	0.054	0.054	0.0541	0.054	0.0539	0.054	0.054	0.054	0.054	0.054	0.054	0.0539	0.0539	0.0539	0.0539	0.0538	0.0539	0.0539	0.054	0.0538	0.0539	0.0539	0.054	0.0538	0.0538	0.0538	0.0538	0.0539	0.0539
pRIIO	0 mM	C10	0.0532	0.0527	0.0528	0.0526	0.0527	0.0527	0.0527	0.0526	0.0528	0.0528	0.0528	0.0529	0.0528	0.0528	0.0527	0.0527	0.0528	0.0528	0.0527	0.0528	0.0529	0.0528	0.0529	0.053	0.0529	0.053	0.0528	0.0529	0.053	0.0529	0.0529	0.0529	0.0529	0.0528	0.0529	0.0529	0.053	0.053	0.053	0.053	0.0531	0.0529	0.0529	0.0531	0.0531	0.0529	0.053
		C11	0.0533	0.0532	0.0532	0.0529	0.0531	0.0531	0.0531	0.0531	0.0533	0.0533	0.0533	0.0534	0.0533	0.0534	0.0534	0.0534	0.0534	0.0534	0.0533	0.0534	0.0534	0.0534	0.0535	0.0535	0.0535	0.0535	0.0537	0.0536	0.0536	0.0536	0.0536	0.0535	0.0536	0.0536	0.0536	0.0536	0.0536	0.0536	0.0536	0.0537	0.0537	0.0537	0.0537	0.0537	0.0537	0.0536	0.0536
		C12	0.0532	0.0531	0.0531	0.0529	0.0532	0.0531	0.0529	0.0532	0.053	0.0532	0.0531	0.0532	0.0532	0.0534	0.0532	0.0532	0.0533	0.0533	0.0531	0.0533	0.0532	0.0532	0.0534	0.0533	0.0533	0.0535	0.0534	0.0534	0.0534	0.0534	0.0534	0.0534	0.0534	0.0533	0.0534	0.0535	0.0535	0.0534	0.0535	0.0535	0.0536	0.0535	0.0536	0.0535	0.0535	0.0535	0.0535
pFEIIO	1 mM	D1	0.0682	0.0524	0.0525	0.0524	0.0525	0.0525	0.0526	0.0527	0.0526	0.0528	0.0527	0.0529	0.053	0.0529	0.0529	0.0529	0.053	0.053	0.053	0.053	0.053	0.053	0.053	0.0532	0.0531	0.0532	0.0531	0.0532	0.0533	0.0532	0.0533	0.0532	0.0534	0.0533	0.0533	0.0534	0.0535	0.0533	0.0535	0.0534	0.0535	0.0534	0.0536	0.0535	0.0535	0.0535	0.0536
		D2	0.0522	0.0519	0.0519	0.0518	0.052	0.052	0.052	0.0521	0.0521	0.0521	0.0522	0.0522	0.0522	0.0523	0.0523	0.0522	0.0523	0.0522	0.0522	0.0523	0.0524	0.0523	0.0523	0.0525	0.0523	0.0524	0.0525	0.0523	0.0524	0.0524	0.0524	0.0523	0.0525	0.0524	0.0525	0.0524	0.0526	0.0526	0.0525	0.0526	0.0527	0.0525	0.0526	0.0526	0.0527	0.0527	0.0527
		D3	0.0547	0.0549	0.0552	0.0553	0.0556	0.0557	0.0559	0.0561	0.0561	0.0563	0.0565	0.0563	0.0561	0.0563	0.0562	0.0562	0.0562	0.0561	0.0561	0.0562	0.056	0.0563	0.0562	0.0564	0.0563	0.0563	0.0562	0.0562	0.0564	0.0562	0.0562	0.0562	0.0562	0.0561	0.0564	0.0563	0.0564	0.0564	0.0564	0.0564	0.0564	0.0564	0.0564	0.0565	0.0573	0.0565	0.0565
pBEIIO	0 mM	D4	0.0527	0.0522	0.0538	0.0523	0.0524	0.0524	0.0524	0.0526	0.0571	0.0562	0.0568	0.0575	0.0527	0.0551	0.0534	0.059	0.0524	0.0526	0.0526	0.0526	0.0527	0.0526	0.0526	0.0526	0.0527	0.0528	0.0528	0.0526	0.0528	0.0527	0.0528	0.0527	0.0541	0.0527	0.053	0.0528	0.053	0.0528	0.0528	0.0528	0.0529	0.0528	0.0531	0.053	0.0529	0.0529	0.0529
		D5	0.0548	0.0522	0.0522	0.0573	0.0521	0.0648	0.061	0.0708	0.069	0.0524	0.0523	0.0523	0.0527	0.0524	0.057	0.0544	0.0526	0.0524	0.0523	0.0523	0.0583	0.0559	0.0529	0.0524	0.0524	0.0526	0.0526	0.0525	0.0552	0.0527	0.0534	0.0611	0.0528	0.0526	0.0599	0.0526	0.0528	0.0527	0.0572	0.0527	0.0529	0.0532	0.0591	0.0529	0.053	0.0529	0.0531
		D6	0.0521	0.0518	0.0519	0.0518	0.052	0.0523	0.0521	0.0527	0.0521	0.0527	0.0521	0.0522	0.0522	0.0523	0.0523	0.0523	0.0526	0.0525	0.0523	0.0523	0.0524	0.0524	0.0528	0.0525	0.0526	0.053	0.053	0.0524	0.0527	0.0526	0.0531	0.0525	0.0527	0.0536	0.0533	0.0529	0.053	0.0537	0.0527	0.0528	0.0534	0.0531	0.0528	0.0529	0.0529	0.0532	0.053
pYEIIO	5 mM	D7	0.0544	0.0547	0.055	0.0553	0.0555	0.0557	0.0558	0.0558	0.056	0.056	0.0561	0.0561	0.0562	0.0562	0.0562	0.0562	0.0563	0.0564	0.0562	0.0563	0.0564	0.0563	0.0564	0.0564	0.0563	0.0564	0.0564	0.0563	0.0564	0.0564	0.0564	0.0563	0.0563	0.0563	0.0563	0.0563	0.0563	0.0562	0.0562	0.0563	0.0563	0.0563	0.0564	0.0562	0.0563	0.0562	0.0563
		D8	0.0536	0.0535	0.0538	0.0538	0.0539	0.0542	0.0543	0.0543	0.0546	0.0549	0.0551	0.0553	0.0556	0.0557	0.056	0.0562	0.0546	0.0546	0.0546	0.0549	0.0547	0.0547	0.0549	0.055	0.0548	0.0548	0.0548	0.0549	0.0549	0.0549	0.0548	0.0546	0.0548	0.0548	0.0548	0.0547	0.0548	0.0547	0.0547	0.0547	0.0548	0.0547	0.0547	0.0549	0.0548	0.0547	0.0548
		D9	0.0526	0.0524	0.0527	0.0526	0.053	0.0531	0.0532	0.0533	0.0533	0.0534	0.0533	0.0536	0.0536	0.0536	0.0536	0.0535	0.0536	0.0536	0.0536	0.0537	0.0536	0.0536	0.0537	0.0537	0.0537	0.0537	0.0536	0.0538	0.0537	0.0536	0.0535	0.0535	0.0536	0.0535	0.0535	0.0535	0.0535	0.0536	0.0535	0.0535	0.0535	0.0535	0.0536	0.0535	0.0535	0.0534	0.0536
pRIIO	0.2 mM	D10	0.0526	0.0524	0.0523	0.0522	0.0523	0.0523	0.0521	0.0523	0.0523	0.0524	0.0523	0.0524	0.0524	0.0524	0.0524	0.0523	0.0523	0.0523	0.0523	0.0524	0.0524	0.0524	0.0524	0.0525	0.0525	0.0525	0.0525	0.0526	0.0526	0.0523	0.0524	0.0524	0.0525	0.0525	0.0526	0.0525	0.0525	0.0526	0.0525	0.0526	0.0526	0.0526	0.0526	0.0526	0.0526	0.0525	0.0526
		D11	0.0526	0.0523	0.0523	0.0522	0.0522	0.0523	0.0522	0.0523	0.0524	0.0524	0.0524	0.0524	0.0525	0.0524	0.0525	0.0525	0.0525	0.0524	0.0524	0.0523	0.0525	0.0524	0.0526	0.0526	0.0525	0.0526	0.0526	0.0526	0.0528	0.0526	0.0526	0.0525	0.0526	0.0525	0.0526	0.0525	0.0527	0.0526	0.0527	0.0527	0.0526	0.0526	0.0527	0.0528	0.0528	0.0527	0.0527
		D12	0.0523	0.0521	0.0521	0.0518	0.0523	0.0524	0.0523	0.0525	0.0525	0.0526	0.0524	0.0526	0.0526	0.0526	0.0525	0.0525	0.0526	0.0526	0.0526	0.0526	0.0527	0.0526	0.0526	0.0527	0.0527	0.0528	0.0527	0.0527	0.0528	0.0527	0.0527	0.0526	0.0527	0.0526	0.0528	0.0527	0.0527	0.0527	0.0528	0.0528	0.0529	0.0527	0.0529	0.0527	0.0529	0.0528	0.0529
pFEIIO	5 mM	E1	0.0519	0.0515	0.0514	0.0513	0.0515	0.0515	0.0514	0.0514	0.0515	0.0514	0.0514	0.0516	0.0517	0.0515	0.0515	0.0517	0.0517	0.0515	0.0515	0.0515	0.0516	0.0516	0.0515	0.0517	0.0516	0.0517	0.0516	0.0517	0.0518	0.0517	0.0518	0.0516	0.0518	0.0517	0.0517	0.0517	0.0517	0.0518	0.0518	0.0518	0.0518	0.0517	0.0518	0.0518	0.0517	0.0517	0.0517
		E2	0.0529	0.0524	0.0525	0.0524	0.0526	0.0527	0.0526	0.0527	0.0526	0.0528	0.0528	0.053	0.0529	0.0529	0.0528	0.0528	0.0529	0.0528	0.0527	0.0527	0.0528	0.0528	0.0528	0.0529	0.0529	0.0528	0.0528	0.0529	0.053	0.0529	0.0529	0.0528	0.053	0.0529	0.053	0.0528	0.053	0.053	0.053	0.053	0.0531	0.053	0.0531	0.0532	0.0531	0.053	0.0531
		E3	0.0527	0.0527	0.0528	0.0526	0.0528	0.0529	0.053	0.053	0.053	0.053	0.053	0.0532	0.0531	0.0532	0.0531	0.0531	0.0531	0.0531	0.0532	0.0531	0.0532	0.0532	0.0533	0.0534	0.0533	0.0535	0.0534	0.0533	0.0535	0.0533	0.0533	0.0534	0.0534	0.0533	0.0536	0.0534	0.0536	0.0535	0.0535	0.0535	0.0535	0.0535	0.0537	0.0536	0.0537	0.0536	0.0536
pBEIIO	0.2 mM	E4	0.052	0.052	0.0521	0.052	0.0522	0.0522	0.0521	0.0523	0.0523	0.0523	0.0521	0.0524	0.0524	0.0522	0.0524	0.0524	0.0524	0.0524	0.0524	0.0523	0.0525	0.0524	0.0524	0.0524	0.0524	0.0524	0.0524	0.0525	0.0527	0.0525	0.0525	0.0524	0.0525	0.0525	0.0526	0.0526	0.0527	0.0526	0.0526	0.0527	0.0528	0.0526	0.0527	0.0527	0.0527	0.0527	0.0528
		E5	0.0528	0.0525	0.0525	0.0524	0.0525	0.0525	0.0526	0.0526	0.0526	0.0528	0.0528	0.0529	0.0528	0.0528	0.0528	0.0528	0.0528	0.0527	0.0529	0.0529	0.0529	0.0529	0.053	0.053	0.053	0.053	0.053	0.0532	0.0531	0.053	0.0532	0.053	0.0532	0.053	0.0531	0.0531	0.0533	0.0533	0.0533	0.0531	0.0533	0.0541	0.054	0.0541	0.054	0.054	0.0542
		E6	0.0527	0.0523	0.0525	0.0524	0.0527	0.0526	0.0527	0.0527	0.0529	0.053	0.0529	0.053	0.053	0.0531	0.053	0.053	0.0537	0.0616	0.0617	0.0616	0.062	0.0617	0.0618	0.0619	0.0616	0.0618	0.0617	0.0609	0.0612	0.0614	0.0612	0.0609	0.0617	0.0614	0.0615	0.0611	0.0613	0.0614	0.0612	0.0608	0.0613	0.062	0.0618	0.0624	0.0616	0.0626	0.0627
pEIIO	PC with E4P_suppl	E7	0.0557	0.0559	0.0562	0.0562	0.0566	0.0567	0.0567	0.057	0.057	0.0572	0.0572	0.0572	0.0575	0.0576	0.0575	0.0574	0.0576	0.0576	0.0575	0.0577	0.0577	0.0577	0.0576	0.0577	0.0577	0.0578	0.0577	0.0578	0.0578	0.0577	0.0577	0.0577	0.0578	0.0577	0.0579	0.0578	0.0578	0.0578	0.0577	0.0578	0.0579	0.0577	0.058	0.058	0.0579	0.058	0.058
		E8	0.0533	0.0533	0.0535	0.0536	0.0538	0.054	0.0541	0.0542	0.0542	0.0545	0.0545	0.0547	0.0547	0.0547	0.0549	0.0548	0.0547	0.0548	0.0547	0.0548	0.055	0.0548	0.0549	0.0549	0.0549	0.055	0.0549	0.055	0.0551	0.0549	0.0549	0.0549	0.055	0.0549	0.055	0.0549	0.055	0.0551	0.055	0.055	0.0554	0.0553	0.0554	0.0554	0.0555	0.0555	0.0556
		E9	0.0531	0.0533	0.0536	0.0539	0.0541	0.0542	0.0543	0.0546	0.0548	0.0548	0.0548	0.0551	0.0552	0.0553	0.0554	0.0553	0.0554	0.0554	0.0554	0.0555	0.0557	0.0557	0.0556	0.0556	0.0556	0.0557	0.0557	0.0557	0.0557	0.0557	0.0556	0.0556	0.0557	0.0556	0.0557	0.0556	0.0556	0.0557	0.0556	0.0556	0.0557	0.0555	0.0557	0.0558	0.0558	0.0557	0.0558
pRIIO	1 mM	E10	0.0534	0.0532	0.0532	0.053	0.0531	0.0533	0.0532	0.0532	0.0533	0.0532	0.0531	0.0534	0.0531	0.0532	0.0532	0.0532	0.0532	0.0532	0.053	0.0531	0.0531	0.0532	0.0532	0.0531	0.0531	0.0532	0.0532	0.0532	0.0533	0.0531	0.0531	0.0532	0.0532	0.053	0.0532	0.0532	0.0532	0.0532	0.0531	0.0531	0.0532	0.0532	0.0531	0.0531	0.0533	0.0532	0.0532
		E11	0.0534	0.0535	0.0534	0.0534	0.0536	0.0535	0.0535	0.0535	0.0535	0.0536	0.0537	0.0536	0.0535	0.0537	0.0535	0.0534	0.0535	0.0532	0.0533	0.0532	0.0534	0.0533	0.0534	0.0533	0.0533	0.0534	0.0533	0.0534	0.0533	0.0534	0.0534	0.0532	0.0532	0.0533	0.0532	0.0531	0.0533	0.0532	0.0532	0.0533	0.0532	0.0531	0.0534	0.0532	0.0533	0.0532	0.0533
		E12	0.0531	0.0529	0.0529	0.0528	0.0529	0.0529	0.0528	0.0529	0.053	0.0531	0.053	0.053	0.053	0.0531	0.053	0.053	0.053	0.0529	0.053	0.0531	0.053	0.053	0.053	0.0531	0.053	0.0531	0.0531	0.053	0.0531	0.053	0.0531	0.053	0.053	0.053	0.053	0.053	0.0531	0.053	0.053	0.0531	0.0531	0.0531	0.0531	0.0531	0.0531	0.0531	0.053
pREIIO	PC with E4P_suppl	F1	0.052	0.0516	0.052	0.0517	0.052	0.0521	0.0519	0.0521	0.0522	0.0523	0.0523	0.0525	0.0525	0.0525	0.0526	0.0526	0.0525	0.0524	0.0525	0.0525	0.0527	0.0525	0.0527	0.0526	0.0525	0.0526	0.0526	0.0527	0.0527	0.0527	0.0527	0.0526	0.0527	0.0526	0.0527	0.0525	0.0525	0.0526	0.0526	0.0527	0.0526	0.0526	0.0528	0.0526	0.0526	0.0526	0.0526
		F2	0.0528	0.0524	0.0526	0.0526	0.0526	0.0529	0.0529	0.053	0.053	0.0532	0.0532	0.0534	0.0534	0.0534	0.0534	0.0534	0.0536	0.0535	0.0533	0.0533	0.0536	0.0535	0.0535	0.0535	0.0534	0.0535	0.0535	0.0534	0.0536	0.0535	0.0535	0.0533	0.0535	0.0533	0.0535	0.0534	0.0535	0.0535	0.0533	0.0534	0.0535	0.0534	0.0534	0.0534	0.0535	0.0533	0.0534
		F3	0.0523	0.0521	0.0524	0.0525	0.0528	0.0528	0.0528	0.0529	0.0529	0.0529	0.0531	0.0532	0.0532	0.0532	0.0533	0.0534	0.0533	0.0533	0.0532	0.0534	0.0533	0.0533	0.0534	0.0535	0.0534	0.0535	0.0534	0.0535	0.0537	0.0534	0.0534	0.0534	0.0535	0.0533	0.0535	0.0534	0.0535	0.0534	0.0535	0.0534	0.0535	0.0535	0.0534	0.0534	0.0533	0.0534	0.0535
pBEIIO	1 mM	F4	0.0521	0.052	0.0521	0.052	0.0521	0.0523	0.0522	0.0522	0.0525	0.0524	0.0522	0.0524	0.0524	0.0524	0.0524	0.0523	0.0524	0.0524	0.0523	0.0523	0.0525	0.0524	0.0523	0.0525	0.0525	0.0526	0.0525	0.0526	0.0526	0.0526	0.0527	0.0526	0.0526	0.0525	0.0527	0.0524	0.0528	0.0528	0.0525	0.0526	0.0528	0.0528	0.0528	0.0529	0.0528	0.0527	0.0529
		F5	0.0522	0.0519	0.0519	0.0518	0.052	0.052	0.052	0.0521	0.0521	0.0523	0.0522	0.0524	0.0522	0.0523	0.0523	0.0523	0.0523	0.0524	0.0524	0.0524	0.0524	0.0524	0.0525	0.0526	0.0525	0.0526	0.0526	0.0526	0.0527	0.0526	0.0527	0.0526	0.0528	0.0527	0.0528	0.0527	0.053	0.0528	0.0529	0.0529	0.0529	0.053	0.053	0.053	0.053	0.0531	0.0531
		F6	0.0531	0.0528	0.0529	0.0528	0.053	0.0532	0.053	0.053	0.0531	0.0533	0.0532	0.0533	0.0533	0.0533	0.0533	0.0532	0.0533	0.0534	0.0533	0.0533	0.0533	0.0534	0.0534	0.0535	0.0534	0.0534	0.0535	0.0534	0.0536	0.0534	0.0536	0.0535	0.0535	0.0535	0.0536	0.0536	0.0537	0.0536	0.0536	0.0535	0.0537	0.0537	0.0538	0.0538	0.0538	0.0537	0.0538
pEIIO	0 mM	F7	0.0529	0.0531	0.0532	0.0532	0.0533	0.0535	0.0536	0.0537	0.0537	0.0538	0.0538	0.0539	0.0538	0.0541	0.0539	0.0539	0.0538	0.0539	0.0538	0.054	0.0541	0.0539	0.054	0.0542	0.0539	0.0541	0.054	0.054	0.0541	0.054	0.0541	0.054	0.0541	0.0539	0.054	0.054	0.054	0.0539	0.0539	0.0541	0.0539	0.0538	0.0539	0.0539	0.0539	0.0538	0.0541
		F8	0.0533	0.0534	0.0537	0.0537	0.0539	0.054	0.054	0.0541	0.0542	0.0544	0.0543	0.0545	0.0543	0.0544	0.0544	0.0544	0.0544	0.0544	0.0544	0.0544	0.0544	0.0544	0.0545	0.0544	0.0544	0.0546	0.0544	0.0545	0.0545	0.0545	0.0545	0.0542	0.0544	0.0543	0.0544	0.0543	0.0545	0.0543	0.0544	0.0542	0.0543	0.0543	0.0543	0.0543	0.0543	0.0543	0.0543
		F9	0.0532	0.0531	0.0533	0.0535	0.0536	0.0537	0.0537	0.0538	0.0539	0.0539	0.0538	0.0539	0.0539	0.0541	0.0541	0.054	0.054	0.054	0.0539	0.0539	0.0541	0.0541	0.0541	0.054	0.054	0.0541	0.054	0.054	0.0541	0.054	0.054	0.0539	0.0539	0.0539	0.054	0.0538	0.054	0.0539	0.0538	0.0538	0.054	0.0538	0.0539	0.054	0.0538	0.0537	0.0539
pRIIO	5 mM	F10	0.0538	0.0534	0.0535	0.0535	0.0537	0.0537	0.0538	0.0539	0.0539	0.054	0.0539	0.0541	0.054	0.054	0.0539	0.054	0.0541	0.0541	0.0539	0.0539	0.054	0.0539	0.054	0.0541	0.0539	0.0542	0.054	0.0541	0.0542	0.0541	0.0542	0.054	0.0541	0.0539	0.0542	0.054	0.0542	0.054	0.0541	0.0541	0.0541	0.0541	0.0542	0.0541	0.0542	0.0541	0.0541
		F11	0.0536	0.0532	0.0534	0.0534	0.0534	0.0535	0.0533	0.0534	0.0536	0.0534	0.0534	0.0535	0.0535	0.0536	0.0536	0.0536	0.0536	0.0534	0.0535	0.0535	0.0536	0.0536	0.0535	0.0537	0.0535	0.0536	0.0535	0.0536	0.0537	0.0536	0.0536	0.0535	0.0536	0.0535	0.0536	0.0536	0.0536	0.0535	0.0535	0.0536	0.0536	0.0536	0.0537	0.0537	0.0538	0.0535	0.0537
		F12	0.053	0.0525	0.0528	0.0527	0.0529	0.0529	0.053	0.0531	0.0531	0.0531	0.0531	0.0531	0.0531	0.0531	0.0531	0.0531	0.0531	0.0531	0.0532	0.0531	0.0532	0.0533	0.0531	0.0532	0.0532	0.0532	0.0532	0.0531	0.0533	0.0532	0.0533	0.0532	0.0533	0.0532	0.0533	0.0531	0.0533	0.0532	0.0533	0.0532	0.0534	0.0533	0.0533	0.0533	0.0534	0.0532	0.0533
pREIIO	0 mM	G1	0.0523	0.052	0.052	0.0519	0.052	0.0521	0.0519	0.0521	0.052	0.0521	0.0519	0.0522	0.0521	0.0521	0.0521	0.0519	0.052	0.0519	0.0519	0.0518	0.0521	0.0518	0.052	0.0521	0.052	0.0521	0.052	0.0519	0.0521	0.052	0.0519	0.0519	0.052	0.052	0.0522	0.0519	0.052	0.052	0.052	0.0519	0.052	0.0521	0.052	0.052	0.052	0.052	0.052
		G2	0.0598	0.0594	0.0592	0.0591	0.0592	0.0593	0.059	0.0591	0.0591	0.059	0.0592	0.0593	0.0593	0.0592	0.0592	0.0593	0.0593	0.0593	0.0591	0.0593	0.0593	0.0593	0.0594	0.0595	0.0593	0.0596	0.0594	0.0594	0.0594	0.0592	0.0594	0.0593	0.0594	0.0592	0.0594	0.0594	0.0594	0.0593	0.0594	0.0594	0.0595	0.0595	0.0596	0.0594	0.0596	0.0595	0.0595
		G3	0.053	0.0528	0.0526	0.0525	0.0526	0.0527	0.0527	0.0527	0.0527	0.0528	0.0528	0.0529	0.0527	0.0527	0.0528	0.0527	0.0526	0.0527	0.0527	0.0526	0.0526	0.0526	0.0528	0.0528	0.0527	0.0527	0.0526	0.0527	0.0528	0.0528	0.0527	0.0526	0.0528	0.0526	0.0527	0.0527	0.0528	0.0527	0.0527	0.0526	0.0526	0.0527	0.0526	0.053	0.0527	0.0527	0.0528
pBEIIO	5 mM	G4	0.0531	0.0528	0.0528	0.0528	0.0529	0.0529	0.0528	0.053	0.0529	0.053	0.0529	0.053	0.053	0.0531	0.0531	0.053	0.0531	0.0531	0.053	0.053	0.0531	0.0531	0.0531	0.0532	0.0532	0.0532	0.0531	0.0531	0.0533	0.0531	0.0531	0.0531	0.0532	0.0531	0.0533	0.0532	0.0532	0.0533	0.0533	0.0533	0.0534	0.0533	0.0535	0.0535	0.0535	0.0533	0.0534
		G5	0.053	0.0528	0.0527	0.0527	0.0528	0.053	0.053	0.0531	0.053	0.053	0.053	0.0531	0.0532	0.0532	0.0531	0.0532	0.0532	0.0532	0.0532	0.0532	0.0533	0.0533	0.0534	0.0534	0.0534	0.0536	0.0536	0.0534	0.0537	0.0535	0.0537	0.0536	0.0536	0.0537	0.0538	0.0537	0.0539	0.0538	0.0538	0.0538	0.0539	0.0539	0.0541	0.054	0.054	0.054	0.054
		G6	0.0523	0.052	0.0522	0.0521	0.0524	0.0523	0.0524	0.0524	0.0525	0.0525	0.0526	0.0529	0.0528	0.0529	0.053	0.0529	0.053	0.0529	0.053	0.053	0.0529	0.053	0.0531	0.0532	0.0531	0.0533	0.0533	0.0533	0.0534	0.0534	0.0533	0.0534	0.0534	0.0534	0.0534	0.0534	0.0535	0.0534	0.0534	0.0535	0.0536	0.0536	0.0536	0.0538	0.0537	0.0538	0.0537
pEIIO	0.2 mM	G7	0.0536	0.0533	0.0534	0.0536	0.0539	0.054	0.054	0.0542	0.0543	0.0543	0.0543	0.0543	0.0545	0.0545	0.0545	0.0544	0.0546	0.0546	0.0545	0.0545	0.0546	0.0546	0.0545	0.0546	0.0546	0.0546	0.0546	0.0547	0.0547	0.0546	0.0547	0.0544	0.0545	0.0545	0.0545	0.0545	0.0547	0.0545	0.0544	0.0546	0.0546	0.0545	0.0546	0.0545	0.0545	0.0545	0.0546
		G8	0.0536	0.0534	0.0537	0.0541	0.0545	0.0546	0.0546	0.0548	0.0548	0.0549	0.055	0.0551	0.0552	0.0552	0.0551	0.0552	0.0552	0.055	0.0552	0.0552	0.0552	0.0553	0.0553	0.0553	0.0554	0.0554	0.0554	0.0553	0.0554	0.0553	0.0554	0.0552	0.0553	0.0552	0.0552	0.0553	0.0552	0.0552	0.0552	0.0551	0.0552	0.0551	0.0551	0.0552	0.0551	0.0551	0.055
		G9	0.0527	0.0525	0.0528	0.0528	0.0531	0.0532	0.0532	0.0533	0.0535	0.0536	0.0534	0.0536	0.0536	0.0536	0.0537	0.0536	0.0536	0.0537	0.0536	0.0537	0.0538	0.0537	0.0538	0.0538	0.0538	0.0538	0.0538	0.0537	0.054	0.0537	0.0538	0.0537	0.0539	0.0536	0.0538	0.0536	0.0538	0.0537	0.0536	0.0537	0.0538	0.0535	0.0538	0.0538	0.0538	0.0536	0.0537
pREIIO	0.2 mM	H1	0.052	0.0519	0.0518	0.0518	0.052	0.052	0.052	0.0521	0.0523	0.0523	0.0521	0.0522	0.0522	0.0522	0.0522	0.0521	0.0521	0.052	0.0521	0.052	0.0521	0.0521	0.052	0.0522	0.0521	0.0523	0.052	0.0521	0.0523	0.052	0.0522	0.0522	0.0522	0.052	0.0522	0.0521	0.0522	0.0522	0.0521	0.0521	0.0523	0.0521	0.0522	0.0522	0.0522	0.0522	0.0522
		H2	0.0527	0.0524	0.0527	0.0525	0.0527	0.0526	0.0526	0.0529	0.0527	0.0529	0.0527	0.0529	0.0528	0.0528	0.0527	0.0528	0.0527	0.0527	0.0528	0.0529	0.0529	0.0528	0.0528	0.0529	0.0529	0.053	0.0529	0.0529	0.053	0.0529	0.0529	0.0559	0.0559	0.0558	0.056	0.0558	0.0559	0.0559	0.056	0.056	0.056	0.0559	0.056	0.056	0.0561	0.056	0.0561
		H3	0.0513	0.0511	0.0514	0.0512	0.0514	0.0515	0.0513	0.0516	0.0515	0.0516	0.0514	0.0517	0.0515	0.0514	0.0516	0.0515	0.0515	0.0515	0.0515	0.0516	0.0516	0.0515	0.0516	0.0516	0.0515	0.0517	0.0516	0.0516	0.0517	0.0517	0.0516	0.0516	0.0516	0.0515	0.0517	0.0517	0.0516	0.0517	0.0515	0.0516	0.0517	0.0517	0.0518	0.0517	0.0517	0.0517	0.0517
pYEIIO	PC with E4P_suppl	H4	0.0556	0.0551	0.0554	0.0557	0.056	0.0563	0.0566	0.0566	0.0567	0.0568	0.0569	0.0569	0.0569	0.0571	0.0572	0.0571	0.0572	0.0572	0.0574	0.0572	0.0573	0.0572	0.0573	0.0574	0.0574	0.0575	0.0575	0.0573	0.0575	0.0575	0.0575	0.0573	0.0576	0.0575	0.0576	0.0575	0.0577	0.0577	0.0576	0.0578	0.0578	0.0578	0.0578	0.0577	0.058	0.0579	0.0581
		H5	0.0535	0.0534	0.0537	0.0539	0.0542	0.0542	0.0546	0.0547	0.0547	0.055	0.055	0.0552	0.0554	0.0553	0.0555	0.0554	0.0554	0.0555	0.0555	0.0556	0.0556	0.0556	0.0556	0.0557	0.0557	0.0556	0.0557	0.0556	0.0558	0.0557	0.0558	0.0558	0.0559	0.0557	0.0559	0.0559	0.056	0.056	0.056	0.056	0.0561	0.0561	0.0562	0.0561	0.0563	0.0563	0.0563
		H6	0.0526	0.0527	0.053	0.0532	0.0534	0.0535	0.0537	0.0539	0.054	0.054	0.0541	0.0543	0.0542	0.0544	0.0545	0.0545	0.0546	0.0546	0.0546	0.0546	0.0547	0.0545	0.0546	0.0547	0.0547	0.0548	0.0547	0.0546	0.0549	0.0548	0.0547	0.0546	0.0546	0.0546	0.0547	0.0546	0.0547	0.0547	0.0546	0.0546	0.0547	0.0546	0.0547	0.0547	0.0547	0.0547	0.0547
pEIIO	1 mM	H7	0.0532	0.053	0.0532	0.0533	0.0536	0.0536	0.0537	0.0537	0.0537	0.0537	0.0539	0.0539	0.0539	0.0539	0.0539	0.0552	0.0547	0.0547	0.0549	0.0549	0.0548	0.0548	0.0548	0.055	0.0548	0.055	0.0545	0.0545	0.0546	0.0546	0.0546	0.0545	0.0545	0.0544	0.0547	0.0545	0.0545	0.0544	0.0546	0.0545	0.0546	0.0544	0.0545	0.0546	0.0545	0.0545	0.0546
		H8	0.0533	0.0532	0.0534	0.0534	0.0537	0.0537	0.0537	0.0539	0.054	0.054	0.054	0.0541	0.0542	0.0542	0.0542	0.0542	0.0542	0.0541	0.0542	0.0543	0.0543	0.0545	0.0543	0.0544	0.0544	0.0544	0.0543	0.0544	0.0545	0.0544	0.0544	0.0542	0.0544	0.0543	0.0544	0.0543	0.0544	0.0543	0.0543	0.0544	0.0544	0.0543	0.0543	0.0544	0.0543	0.0542	0.0543
		H9	0.0525	0.0523	0.0527	0.0527	0.0529	0.053	0.053	0.0531	0.0532	0.0533	0.0531	0.0535	0.0534	0.0532	0.0534	0.0534	0.0535	0.0534	0.0535	0.0535	0.0536	0.0535	0.0535	0.0536	0.0537	0.0537	0.0536	0.0536	0.0536	0.0535	0.0536	0.0535	0.0536	0.0535	0.0535	0.0535	0.0537	0.0536	0.0536	0.0535	0.0535	0.0534	0.0536	0.0535	0.0536	0.0534	0.0535
[truncated: 566 more columns]

## Sheet: Fig 3h, Suppl Fig 6a
		12C-sarcosine, FucA				13C-sarocine, FucA				12C-sarcosine, RhaD				13C-sarocine, RhaD
		Rep1	Rep2	Rep3	Rep4	Rep1	Rep2	Rep3	Rep4	Rep1	Rep2	Rep3	Rep4	Rep1	Rep2	Rep3	Rep4
Ala	(13C) × 0	98.02	98.1258	100	97.3141	97.5134	97.7135	100	96.965	98.0104	98.0584	100	97.7804	97.9336	98.2029	96.2927	100
	(13C) × 1	1.98	1.8742	0	2.68587	2.48659	2.2865	0	3.035	1.98961	1.94156	0	2.21961	2.0664	1.79711	3.70727	0
	(13C) × 2	0	0	0	0	0	0	0	0	0	0	0	0	0	0	0	0
	(13C) × 3	0	0	0	0	0	0	0	0	0	0	0	0	0	0	0	0
Phe	(13C) × 0	91.5248	91.3993	91.1162	91.5919	15.9552	12.6048	17.6152	20.6301	90.9339	90.876	91.2575	91.0913	9.42716	9.53457	5.50844	4.86019
	(13C) × 1	8.4752	8.43616	8.68337	8.24327	78.3269	81.3736	76.2893	73.443	8.86605	8.96038	8.74247	8.74476	83.8715	83.71	87.4355	88.2068
	(13C) × 2	0	0.164519	0.200456	0.164865	5.71787	6.02165	6.09551	5.82403	0.200055	0.163577	0	0.163964	6.70133	6.63821	7.05605	6.93305
	(13C) × 3	0	0	0	0	0	0	0	0.10282	0	0	0	0	0	0.117194	0	0
	(13C) × 4	0	0	0	0	0	0	0	0	0	0	0	0	0	0	0	0
	(13C) × 5	0	0	0	0	0	0	0	0	0	0	0	0	0	0	0	0
	(13C) × 6	0	0	0	0	0	0	0	0	0	0	0	0	0	0	0	0
	(13C) × 7	0	0	0	0	0	0	0	0	0	0	0	0	0	0	0	0
	(13C) × 8	0	0	0	0	0	0	0	0	0	0	0	0	0	0	0	0
	(13C) × 9	0	0	0	0	0	0	0	0	0	0	0	0	0	0	0	0
Tyr	(13C) × 0	92.5926	92.4984	92.3446	92.5069	16.0098	12.3442	17.3409	20.5791	92.1744	92.1829	92.285	92.3105	8.85355	9.24277	4.86031	4.37339
	(13C) × 1	7.40741	7.50162	7.65537	7.49306	78.672	82.021	77.3455	74.239	7.82561	7.81711	7.71502	7.68947	85.0485	84.7961	88.6918	89.071
	(13C) × 2	0	0	0	0	5.31823	5.63484	5.31364	5.18189	0	0	0	0	6.09798	5.96116	6.44789	6.55562
	(13C) × 3	0	0	0	0	0	0	0	0	0	0	0	0	0	0	0	0
	(13C) × 4	0	0	0	0	0	0	0	0	0	0	0	0	0	0	0	0
	(13C) × 5	0	0	0	0	0	0	0	0	0	0	0	0	0	0	0	0
	(13C) × 6	0	0	0	0	0	0	0	0	0	0	0	0	0	0	0	0
	(13C) × 7	0	0	0	0	0	0	0	0	0	0	0	0	0	0	0	0
	(13C) × 8	0	0	0	0	0	0	0	0	0	0	0	0	0	0	0	0
	(13C) × 9	0	0	0	0	0	0	0	0	0	0	0	0	0	0	0	0

## Sheet: Fig 4b
			Time [s]	0	750.3	1500.8	2251.8	3002.7	3753.2	4503.5	5254.5	6004.9	6755.2	7506.1	8257	9007.4	9757.8	10508.2	11258.6	12009.6	12760.2	13510.6	14261.2	15012.2	15762.6	16513.2	17263.8	18014.8	18765.2	19515.6	20266	21016.4	21767.1	22518.1	23268.5	24018.9	24769.9	25520.3	26270.7	27021.1	27771.5	28522.1	29272.5	30022.9	30773.3	31523.7	32274.1	33024.5	33774.7
strain	xylose	sarcosine	Temp. [°C]	37.1	37.2	36.9	37.3	37.1	37.3	37.3	37.1	37.2	37.7	37.4	37	37.1	37.3	37.2	37.3	37.3	37	37	37.3	37.2	37.3	37.1	37.2	36.9	37.2	37.6	37	37.1	37	37.2	37	37.3	37.1	37.1	37.3	37	37.4	37.5	37.3	37.1	37.1	37.3	37.1	37.3	37.2
ΔFBP/GlpX Parent	5 mM	1 mM	A1	0.0491	0.0511	0.0496	0.0503	0.0505	0.0504	0.0498	0.0493	0.0497	0.0502	0.0507	0.0508	0.0511	0.0512	0.0514	0.0519	0.0524	0.0528	0.0531	0.0536	0.0539	0.0543	0.0546	0.0568	0.0556	0.056	0.0565	0.0569	0.0575	0.0582	0.0588	0.0596	0.0604	0.0612	0.062	0.0631	0.0639	0.0649	0.0662	0.0676	0.069	0.0704	0.072	0.074	0.0756	0.0777
			A2	0.0487	0.0487	0.0489	0.0495	0.0498	0.0498	0.0494	0.0486	0.049	0.0494	0.0496	0.05	0.0506	0.0505	0.051	0.0512	0.0516	0.0519	0.0524	0.0529	0.053	0.0537	0.054	0.0543	0.0551	0.0553	0.0556	0.0563	0.0569	0.0576	0.0581	0.0605	0.0597	0.0604	0.0617	0.0628	0.0637	0.0648	0.0659	0.0671	0.0686	0.07	0.072	0.0739	0.0757	0.0777
			A3	0.048	0.0481	0.0483	0.0489	0.0491	0.0492	0.0488	0.0483	0.0488	0.0491	0.0492	0.0495	0.0499	0.0501	0.0502	0.0506	0.0509	0.0513	0.0517	0.0521	0.0523	0.0529	0.0532	0.0538	0.0543	0.0546	0.055	0.0557	0.0561	0.0569	0.0578	0.0584	0.0594	0.0603	0.0613	0.0624	0.0633	0.0644	0.0658	0.0674	0.0685	0.0702	0.0721	0.0741	0.076	0.0781
FUI strain	5 mM	1 mM	A4	0.0516	0.051	0.051	0.0509	0.051	0.051	0.0511	0.0509	0.0509	0.051	0.0509	0.0509	0.051	0.0509	0.0509	0.0509	0.051	0.051	0.051	0.0509	0.0509	0.0509	0.051	0.0511	0.0511	0.051	0.0512	0.0511	0.0512	0.0512	0.0513	0.0514	0.0514	0.0515	0.0515	0.0517	0.0516	0.0517	0.0517	0.0518	0.0519	0.0522	0.0522	0.0524	0.0527	0.0529
			A5	0.049	0.0485	0.0484	0.0485	0.0485	0.0487	0.0486	0.0486	0.0486	0.0486	0.0484	0.0485	0.0488	0.0485	0.0488	0.0486	0.0488	0.0488	0.0489	0.0487	0.0488	0.049	0.049	0.0491	0.0492	0.0493	0.0496	0.0495	0.0495	0.0496	0.0498	0.05	0.0503	0.0504	0.0507	0.051	0.0512	0.0516	0.0518	0.0524	0.053	0.0531	0.0537	0.0542	0.0551	0.0558
			A6	0.0496	0.049	0.0493	0.0496	0.0497	0.0498	0.0496	0.0495	0.0495	0.0495	0.0494	0.0495	0.0496	0.0495	0.0496	0.0495	0.0497	0.0497	0.0499	0.0498	0.0498	0.0499	0.0499	0.05	0.0502	0.0502	0.0504	0.0503	0.0505	0.0508	0.0508	0.051	0.0514	0.0513	0.0517	0.052	0.0522	0.0527	0.0529	0.0533	0.0538	0.0544	0.0549	0.0554	0.0566	0.0569
			A7	0.0499	0.0493	0.0493	0.0492	0.0494	0.0495	0.0493	0.0492	0.0492	0.0492	0.0491	0.0492	0.0493	0.0491	0.0493	0.0491	0.0493	0.0493	0.0492	0.0492	0.0492	0.0492	0.0492	0.0494	0.0493	0.0494	0.0494	0.0495	0.0495	0.0493	0.0495	0.0496	0.0496	0.0495	0.0496	0.0497	0.0497	0.0499	0.0499	0.0499	0.0499	0.0501	0.0504	0.0504	0.0509	0.051
			A8	0.05	0.0494	0.0497	0.051	0.0499	0.0494	0.0494	0.0494	0.0494	0.0494	0.0493	0.0493	0.0494	0.0493	0.0495	0.0492	0.0494	0.0493	0.0493	0.0493	0.0493	0.0492	0.0492	0.0494	0.0495	0.0494	0.0495	0.0495	0.0495	0.0495	0.0495	0.0497	0.0496	0.0498	0.0498	0.05	0.0499	0.0501	0.05	0.05	0.0501	0.0505	0.0505	0.0506	0.051	0.0511
FUII strain	5 mM	1 mM	A9	0.051	0.0506	0.0506	0.0509	0.051	0.0511	0.0511	0.051	0.0509	0.0509	0.0508	0.0509	0.051	0.0509	0.0511	0.051	0.0512	0.0512	0.0513	0.0512	0.0512	0.0511	0.0511	0.0514	0.0513	0.0514	0.0515	0.0515	0.0515	0.0514	0.0516	0.0516	0.0516	0.0517	0.0517	0.052	0.0518	0.0519	0.0522	0.052	0.0521	0.0522	0.0524	0.0525	0.0528	0.0528
			A10	0.0491	0.0486	0.0487	0.0488	0.049	0.0491	0.0491	0.0489	0.0489	0.0489	0.0489	0.049	0.049	0.0489	0.0491	0.0489	0.0492	0.0492	0.0492	0.0493	0.049	0.0491	0.0492	0.0493	0.0493	0.0493	0.0494	0.0494	0.0494	0.0495	0.0496	0.0497	0.0496	0.0498	0.0497	0.0499	0.0497	0.0502	0.05	0.0501	0.05	0.0504	0.0505	0.0505	0.0508	0.0508
			A11	0.0494	0.0493	0.05	0.0502	0.0502	0.0507	0.0506	0.0498	0.0504	0.0493	0.0493	0.0494	0.0496	0.0495	0.0497	0.0497	0.0498	0.0499	0.0499	0.0496	0.0498	0.0498	0.0497	0.05	0.05	0.0501	0.0502	0.0502	0.0502	0.0502	0.0504	0.0506	0.0503	0.0506	0.0504	0.0508	0.0507	0.051	0.0509	0.0511	0.0511	0.0514	0.0513	0.0514	0.0516	0.0518
			A12	0.0489	0.0486	0.0486	0.0486	0.0487	0.0488	0.0489	0.0488	0.0488	0.0489	0.0486	0.0486	0.0488	0.0487	0.0489	0.0486	0.0489	0.0489	0.0489	0.0488	0.0488	0.0488	0.0489	0.0489	0.049	0.049	0.0491	0.049	0.0492	0.0493	0.0494	0.0494	0.0495	0.0493	0.0495	0.0495	0.0496	0.0499	0.0497	0.0497	0.0499	0.0502	0.0502	0.0503	0.0507	0.0508
ΔFBP/GlpX Parent	1 mM	1 mM	B1	0.0482	0.048	0.0483	0.0492	0.0494	0.0497	0.0497	0.0495	0.0494	0.0498	0.0498	0.05	0.05	0.0503	0.0511	0.0511	0.0514	0.0519	0.0526	0.0533	0.0532	0.0536	0.0541	0.0549	0.0554	0.0556	0.0562	0.0573	0.0577	0.0584	0.0591	0.0599	0.0606	0.0618	0.0628	0.0639	0.0646	0.0659	0.0675	0.0687	0.0702	0.0719	0.0733	0.0756	0.0777	0.0799
			B2	0.0509	0.0508	0.051	0.0517	0.0522	0.0524	0.0522	0.0517	0.0517	0.0526	0.0523	0.0528	0.0527	0.0527	0.0534	0.0552	0.0538	0.0545	0.0549	0.055	0.0561	0.0562	0.0567	0.057	0.0576	0.0588	0.0605	0.0593	0.0599	0.0606	0.0612	0.0623	0.0633	0.0639	0.065	0.066	0.0673	0.0683	0.0698	0.0717	0.0727	0.0746	0.0763	0.0782	0.0802	0.0824
			B3	0.0483	0.0481	0.0479	0.0489	0.0488	0.0491	0.0493	0.0487	0.0489	0.0496	0.0497	0.05	0.0516	0.05	0.0504	0.0509	0.0513	0.0518	0.0523	0.0525	0.053	0.0535	0.0538	0.0545	0.055	0.0553	0.0556	0.0566	0.057	0.0596	0.0591	0.0595	0.0608	0.0613	0.0623	0.0635	0.0646	0.0658	0.0673	0.0689	0.0702	0.072	0.074	0.0762	0.0782	0.0807
FUI strain	1 mM	1 mM	B4	0.05	0.0501	0.05	0.0495	0.0496	0.0498	0.0498	0.0497	0.0503	0.0497	0.05	0.0494	0.0496	0.0493	0.0494	0.0494	0.0495	0.0497	0.0502	0.0495	0.05	0.0501	0.0498	0.0496	0.0497	0.0497	0.0499	0.0498	0.0498	0.0498	0.0499	0.0499	0.0499	0.05	0.0502	0.0505	0.0503	0.0505	0.0505	0.0505	0.0511	0.051	0.051	0.0513	0.0515	0.0517
			B5	0.0509	0.0503	0.0501	0.0503	0.0504	0.0502	0.0506	0.0502	0.0501	0.0501	0.05	0.0501	0.0503	0.0501	0.0502	0.0502	0.0502	0.0503	0.0504	0.0502	0.0503	0.0504	0.0504	0.0504	0.0504	0.0507	0.0507	0.0506	0.0508	0.051	0.0509	0.0511	0.0513	0.0515	0.0515	0.0518	0.0521	0.0523	0.0524	0.0525	0.0528	0.0532	0.0537	0.054	0.0547	0.0551
			B6	0.0493	0.0489	0.0487	0.0496	0.0493	0.0486	0.0487	0.0486	0.0486	0.0486	0.0485	0.0486	0.0488	0.0487	0.0487	0.0487	0.0488	0.0488	0.0489	0.0489	0.0487	0.0489	0.0488	0.0491	0.0491	0.049	0.0493	0.0493	0.0492	0.0494	0.0495	0.0496	0.0498	0.05	0.0501	0.0504	0.0503	0.0509	0.051	0.0509	0.0515	0.0519	0.0521	0.0526	0.0529	0.0536
			B7	0.0531	0.0516	0.0512	0.0511	0.0511	0.0511	0.0511	0.0512	0.0512	0.0512	0.0511	0.0511	0.0511	0.0512	0.0513	0.0512	0.0512	0.0513	0.0514	0.0513	0.0511	0.0512	0.0512	0.0513	0.0512	0.0511	0.0514	0.0513	0.0514	0.0514	0.0513	0.0514	0.0515	0.0517	0.0516	0.0518	0.0518	0.0522	0.0519	0.0519	0.0521	0.0522	0.0525	0.0526	0.0528	0.053
			B8	0.0509	0.0536	0.0491	0.049	0.0491	0.049	0.049	0.0488	0.0488	0.0488	0.0488	0.0489	0.049	0.0488	0.0489	0.0488	0.0488	0.0488	0.0489	0.0489	0.0487	0.0488	0.0486	0.049	0.0489	0.049	0.0489	0.0489	0.0489	0.049	0.0491	0.049	0.0491	0.0492	0.0492	0.0494	0.0494	0.0497	0.0495	0.0495	0.0497	0.05	0.05	0.0502	0.0504	0.0507
FUII strain	1 mM	1 mM	B9	0.0491	0.0488	0.0488	0.049	0.0494	0.0496	0.0497	0.0501	0.0501	0.0509	0.051	0.0511	0.0513	0.0513	0.0513	0.0513	0.0512	0.0513	0.0514	0.0514	0.0514	0.0513	0.0512	0.0517	0.0517	0.0517	0.0518	0.0519	0.0519	0.052	0.0519	0.0521	0.0519	0.0517	0.0517	0.0518	0.0518	0.0521	0.052	0.0518	0.0521	0.0522	0.0523	0.0525	0.0525	0.0527
			B10	0.05	0.0497	0.0496	0.0498	0.05	0.0501	0.0501	0.0499	0.0501	0.05	0.05	0.05	0.0503	0.05	0.0502	0.0501	0.0503	0.0503	0.0506	0.0506	0.0507	0.0507	0.0506	0.0509	0.0507	0.0508	0.0507	0.0508	0.0509	0.0509	0.051	0.051	0.0511	0.0511	0.0513	0.0515	0.0514	0.0515	0.0514	0.0514	0.0514	0.0518	0.0518	0.0519	0.0522	0.0521
			B11	0.05	0.051	0.05	0.0503	0.051	0.0508	0.0505	0.0505	0.0539	0.0503	0.0502	0.0509	0.0504	0.0514	0.0505	0.0507	0.0512	0.0506	0.0507	0.0524	0.0509	0.0508	0.051	0.0514	0.0517	0.0515	0.0525	0.0534	0.0528	0.0521	0.0521	0.0525	0.0526	0.0552	0.0532	0.0537	0.0537	0.0544	0.0543	0.0546	0.0551	0.0556	0.0561	0.0563	0.0572	0.0577
			B12	0.0503	0.0498	0.0496	0.0498	0.0496	0.0498	0.0498	0.0497	0.0496	0.0497	0.0495	0.0495	0.0498	0.0496	0.0501	0.0498	0.0499	0.05	0.05	0.05	0.0501	0.0501	0.0502	0.0505	0.0506	0.0507	0.0507	0.0508	0.051	0.0513	0.0515	0.0514	0.0519	0.0519	0.0521	0.0525	0.0526	0.0533	0.0535	0.0533	0.054	0.0543	0.0547	0.0558	0.0559	0.0564
ΔFBP/GlpX Parent	0 mM	1 mM	C1	0.048	0.0482	0.0483	0.0487	0.0488	0.0487	0.0485	0.0478	0.0477	0.048	0.048	0.048	0.048	0.0478	0.0477	0.0479	0.048	0.0481	0.0481	0.048	0.048	0.048	0.0481	0.0481	0.0481	0.0478	0.0477	0.0478	0.0478	0.0477	0.0477	0.0479	0.0478	0.048	0.0478	0.0479	0.0478	0.0478	0.0479	0.0479	0.0478	0.0478	0.0479	0.0478	0.0479	0.048
			C2	0.0487	0.0488	0.0487	0.0492	0.0492	0.0492	0.0489	0.0479	0.0481	0.0484	0.0482	0.0485	0.0485	0.0483	0.0484	0.0486	0.0486	0.0485	0.0484	0.0485	0.0485	0.0485	0.0486	0.0486	0.0485	0.0483	0.0482	0.0481	0.0482	0.048	0.0481	0.048	0.0483	0.048	0.0481	0.048	0.0482	0.0483	0.0482	0.0484	0.0482	0.0484	0.0482	0.0483	0.0483	0.0482
			C3	0.0483	0.049	0.0487	0.0492	0.0491	0.0491	0.0489	0.0483	0.0486	0.0488	0.0489	0.0488	0.0488	0.0488	0.0486	0.0489	0.0488	0.0488	0.0488	0.0489	0.0489	0.0488	0.0487	0.0488	0.0487	0.0488	0.0484	0.0486	0.0486	0.0484	0.0485	0.0504	0.0485	0.0486	0.0485	0.0486	0.0487	0.0486	0.0487	0.0486	0.0486	0.0487	0.0487	0.0485	0.0486	0.0487
FUI strain	0 mM	1 mM	C4	0.0517	0.0526	0.0527	0.0529	0.0531	0.0497	0.0498	0.0497	0.0497	0.0496	0.0495	0.0496	0.0498	0.0495	0.0498	0.0494	0.0496	0.0496	0.0498	0.0496	0.0494	0.0496	0.0496	0.0498	0.0498	0.0498	0.0499	0.0497	0.0499	0.0499	0.0499	0.0499	0.0499	0.05	0.05	0.0502	0.0502	0.0502	0.0502	0.05	0.0503	0.0504	0.0503	0.0505	0.0508	0.0509
			C5	0.0502	0.0497	0.0495	0.0495	0.0498	0.0497	0.0499	0.0496	0.0498	0.0495	0.0494	0.0496	0.0497	0.0495	0.0497	0.0494	0.0496	0.0497	0.0498	0.0494	0.0497	0.0496	0.0496	0.0497	0.0497	0.0498	0.0499	0.0499	0.0498	0.0501	0.0501	0.0503	0.0502	0.0502	0.0503	0.0505	0.0505	0.0508	0.0507	0.0507	0.051	0.0511	0.0513	0.0514	0.0516	0.0518
			C6	0.0504	0.0499	0.0498	0.0499	0.0499	0.0499	0.0498	0.0495	0.0496	0.0497	0.0495	0.0497	0.0497	0.0496	0.05	0.0496	0.0497	0.0497	0.0498	0.0497	0.0497	0.0498	0.0497	0.05	0.0499	0.0499	0.05	0.0501	0.0501	0.0501	0.0502	0.0503	0.0504	0.0504	0.0504	0.0507	0.0507	0.0507	0.0509	0.0509	0.051	0.0512	0.0513	0.0519	0.0517	0.0518
			C7	0.0501	0.0497	0.0495	0.0496	0.0497	0.0496	0.0495	0.0495	0.0496	0.0495	0.0496	0.0496	0.0497	0.0496	0.0496	0.0495	0.0497	0.0497	0.0498	0.0497	0.0495	0.0497	0.0496	0.0497	0.0499	0.0498	0.0498	0.0497	0.0499	0.0498	0.0498	0.0499	0.0501	0.05	0.05	0.0502	0.0501	0.0503	0.0503	0.0502	0.0503	0.0505	0.0505	0.0506	0.0507	0.0509
			C8	0.0497	0.0494	0.0493	0.0495	0.0494	0.0494	0.0494	0.0493	0.0492	0.0493	0.0492	0.0493	0.0494	0.0492	0.0495	0.0492	0.0493	0.0494	0.0493	0.0492	0.0492	0.0494	0.0493	0.0494	0.0494	0.0494	0.0494	0.0495	0.0496	0.0494	0.0496	0.0497	0.0496	0.0497	0.0497	0.0499	0.0497	0.0499	0.0498	0.05	0.0499	0.0503	0.05	0.0501	0.0503	0.0503
FUII strain	0 mM	1 mM	C9	0.0494	0.0491	0.0491	0.0494	0.0496	0.0495	0.0495	0.0495	0.0493	0.0494	0.0494	0.0495	0.0496	0.0495	0.0496	0.0495	0.0496	0.0496	0.0497	0.0496	0.0496	0.0496	0.0496	0.0499	0.0498	0.0498	0.0499	0.0499	0.0497	0.0499	0.0499	0.05	0.05	0.0501	0.05	0.0503	0.0502	0.0504	0.0503	0.0502	0.0502	0.0505	0.0503	0.0505	0.0506	0.0506
			C10	0.0502	0.0499	0.0498	0.0499	0.0501	0.0502	0.0503	0.05	0.0502	0.05	0.0501	0.0503	0.0503	0.0503	0.0503	0.0502	0.0504	0.0504	0.0506	0.0504	0.0505	0.0505	0.0505	0.0505	0.0507	0.0506	0.0507	0.0506	0.0508	0.0508	0.0509	0.0508	0.0509	0.0509	0.0509	0.0511	0.051	0.0512	0.0511	0.0511	0.0512	0.0513	0.0513	0.0513	0.0516	0.0516
			C11	0.0504	0.0502	0.0504	0.051	0.0513	0.0518	0.0517	0.0517	0.0514	0.0517	0.0518	0.0517	0.0519	0.0518	0.0518	0.0517	0.052	0.0521	0.0522	0.052	0.0522	0.0521	0.0521	0.0523	0.0522	0.0523	0.0522	0.0521	0.0522	0.0523	0.0524	0.0524	0.0526	0.0525	0.0526	0.0527	0.0526	0.0529	0.0527	0.0529	0.0527	0.0531	0.0528	0.0532	0.0532	0.0532
			C12	0.0496	0.0493	0.0494	0.0496	0.0498	0.05	0.0498	0.0497	0.0497	0.0497	0.0496	0.0496	0.0498	0.0498	0.0499	0.0495	0.0499	0.0498	0.0498	0.0498	0.0498	0.0497	0.0497	0.0499	0.0499	0.0499	0.0498	0.0499	0.0499	0.0499	0.05	0.0501	0.05	0.0499	0.0499	0.0502	0.0502	0.0502	0.0501	0.0501	0.0501	0.0502	0.0502	0.0501	0.0505	0.0505
ΔFBP/GlpX Parent	0 mM	0.25 mM	F1	0.0498	0.0499	0.0494	0.0495	0.0495	0.0495	0.0495	0.0492	0.0494	0.0497	0.0499	0.0499	0.0499	0.05	0.0499	0.0498	0.0499	0.0499	0.05	0.0501	0.0499	0.05	0.0498	0.0499	0.0497	0.0494	0.0492	0.0493	0.0494	0.0494	0.0492	0.0493	0.0494	0.0493	0.0493	0.0493	0.0492	0.0492	0.0492	0.0492	0.0492	0.0491	0.0493	0.0492	0.0494	0.0492
			F2	0.0484	0.0485	0.0482	0.0485	0.0503	0.0488	0.0486	0.048	0.0481	0.0484	0.0486	0.0485	0.0486	0.0484	0.0482	0.0485	0.0485	0.0485	0.0503	0.0485	0.0486	0.0487	0.0485	0.0486	0.0486	0.0483	0.0481	0.0484	0.0483	0.0482	0.0481	0.0483	0.0483	0.0482	0.0483	0.0482	0.0481	0.0481	0.048	0.0481	0.048	0.0482	0.0481	0.0484	0.0483	0.0483
			F3	0.0488	0.0488	0.0483	0.0485	0.0487	0.0489	0.0487	0.0484	0.0486	0.0487	0.0487	0.0489	0.0489	0.0489	0.0487	0.0489	0.0489	0.0488	0.0489	0.049	0.0489	0.0488	0.0488	0.049	0.0489	0.0486	0.0484	0.0486	0.0486	0.0485	0.0485	0.0484	0.0501	0.0485	0.0487	0.0485	0.0485	0.0485	0.0485	0.0484	0.0484	0.0485	0.0486	0.0486	0.0485	0.0485
FUI strain	0 mM	0.25 mM	F4	0.0496	0.0493	0.0493	0.0492	0.0492	0.0493	0.0493	0.0493	0.0492	0.0492	0.0491	0.0491	0.0493	0.0491	0.0493	0.0491	0.0493	0.0493	0.0493	0.0492	0.0492	0.0493	0.0492	0.0493	0.0493	0.0494	0.0493	0.0494	0.0494	0.0495	0.0495	0.0495	0.0495	0.0495	0.0495	0.0498	0.0496	0.0498	0.0497	0.0497	0.0498	0.0499	0.05	0.0501	0.0503	0.0503
			F5	0.0504	0.05	0.0497	0.0504	0.0504	0.0504	0.0503	0.0512	0.0497	0.0495	0.0496	0.0495	0.0497	0.0495	0.0497	0.0495	0.0497	0.0498	0.0497	0.0496	0.0497	0.0497	0.0497	0.0497	0.0498	0.0499	0.05	0.05	0.0501	0.0501	0.0503	0.0502	0.0503	0.0502	0.0504	0.0507	0.0506	0.0507	0.0508	0.0507	0.0509	0.0512	0.0512	0.0512	0.0517	0.0517
			F6	0.0503	0.0501	0.0498	0.0499	0.0499	0.0499	0.0499	0.0498	0.0498	0.0497	0.0496	0.0498	0.0499	0.0496	0.0497	0.0498	0.0497	0.0498	0.0497	0.0497	0.0497	0.0497	0.0497	0.0499	0.0498	0.0499	0.0499	0.05	0.0499	0.05	0.0501	0.0502	0.0504	0.0503	0.0504	0.0507	0.0505	0.0508	0.0507	0.0508	0.0508	0.0511	0.0513	0.0513	0.0515	0.0516
			F7	0.0503	0.0499	0.0496	0.0497	0.0497	0.0499	0.0499	0.0498	0.0496	0.0496	0.0495	0.0497	0.0499	0.0496	0.0498	0.0497	0.0496	0.0498	0.0498	0.0498	0.0497	0.0498	0.0496	0.0498	0.0497	0.0498	0.05	0.0498	0.0499	0.0499	0.05	0.05	0.0501	0.0501	0.05	0.0503	0.0504	0.0504	0.0504	0.0503	0.0505	0.0507	0.0507	0.0508	0.0511	0.0509
			F8	0.0503	0.05	0.0499	0.05	0.05	0.05	0.05	0.0498	0.0498	0.0498	0.0497	0.0498	0.0499	0.0497	0.0501	0.0498	0.0499	0.0499	0.05	0.05	0.0499	0.0497	0.0497	0.05	0.0499	0.05	0.05	0.05	0.05	0.0501	0.0501	0.0503	0.0502	0.0502	0.0503	0.0505	0.0503	0.0506	0.0505	0.0504	0.0504	0.0506	0.0508	0.0508	0.0511	0.0511
FUII strain	0 mM	0.25 mM	F9	0.0492	0.0502	0.0489	0.0492	0.0493	0.0493	0.0493	0.0492	0.0491	0.049	0.0489	0.0491	0.0494	0.049	0.0491	0.0491	0.0491	0.0493	0.0493	0.0492	0.0491	0.0491	0.0493	0.0493	0.0492	0.0492	0.0492	0.0492	0.0491	0.0493	0.0493	0.0493	0.0493	0.0493	0.0492	0.0494	0.0494	0.0495	0.0494	0.0495	0.0494	0.0496	0.0495	0.0496	0.0497	0.0497
			F10	0.0511	0.0511	0.0508	0.0511	0.051	0.0511	0.0512	0.051	0.051	0.0511	0.0509	0.051	0.0511	0.0511	0.051	0.051	0.0511	0.0511	0.0511	0.0511	0.051	0.0511	0.051	0.0512	0.0512	0.0511	0.0512	0.0512	0.0511	0.0512	0.0512	0.0513	0.0513	0.0513	0.0514	0.0516	0.0515	0.0516	0.0514	0.0514	0.0515	0.0516	0.0515	0.0515	0.0517	0.0518
			F11	0.0504	0.0503	0.0502	0.0503	0.0504	0.0504	0.0505	0.0502	0.0503	0.0503	0.0503	0.0501	0.0503	0.0504	0.0506	0.0503	0.0504	0.0506	0.0505	0.0505	0.0506	0.0506	0.0505	0.0509	0.0507	0.0507	0.0507	0.0508	0.0508	0.0508	0.0509	0.0512	0.0509	0.051	0.0513	0.0512	0.0512	0.0512	0.0514	0.0511	0.0512	0.0514	0.0516	0.0516	0.0517	0.0517
			F12	0.0512	0.0536	0.0537	0.0533	0.0534	0.0535	0.0536	0.0534	0.0535	0.0536	0.0535	0.0534	0.0536	0.0536	0.0536	0.0535	0.0537	0.0536	0.0538	0.0536	0.0536	0.0538	0.0537	0.0536	0.054	0.0539	0.0539	0.0538	0.0539	0.0539	0.0539	0.0538	0.0541	0.054	0.0541	0.0541	0.0541	0.0543	0.0543	0.0542	0.0542	0.0545	0.0546	0.0545	0.0545	0.0547
ΔFBP/GlpX Parent	0 mM	0 mM	G1	0.0499	0.0501	0.05	0.0501	0.05	0.0499	0.0497	0.0493	0.0497	0.0499	0.0501	0.0502	0.0504	0.0504	0.0503	0.0504	0.0503	0.0504	0.0503	0.0503	0.0502	0.0502	0.0501	0.0501	0.0499	0.0498	0.0495	0.0496	0.0495	0.0495	0.0494	0.0495	0.0494	0.0494	0.0494	0.0495	0.0494	0.0494	0.0494	0.0495	0.0494	0.0494	0.0494	0.0495	0.0494	0.0494
			G2	0.05	0.0523	0.0501	0.0505	0.0506	0.0506	0.0509	0.0501	0.0504	0.0506	0.0507	0.0508	0.0509	0.0505	0.0506	0.0508	0.0509	0.0507	0.0507	0.0505	0.0507	0.0507	0.0508	0.0526	0.0508	0.0503	0.0503	0.0505	0.0501	0.0502	0.0501	0.0504	0.05	0.0505	0.0502	0.0504	0.0502	0.0503	0.0504	0.0507	0.0504	0.0503	0.0504	0.0504	0.0503	0.0501
			G3	0.0493	0.0496	0.0496	0.0498	0.0492	0.0493	0.0495	0.0488	0.049	0.0509	0.0491	0.0492	0.0492	0.0492	0.0491	0.0492	0.0492	0.0492	0.049	0.0493	0.0492	0.0492	0.049	0.0492	0.0492	0.0491	0.049	0.049	0.049	0.049	0.049	0.049	0.049	0.0492	0.0507	0.049	0.0491	0.049	0.049	0.0492	0.0508	0.0492	0.0491	0.0507	0.049	0.049
FUI strain	0 mM	0 mM	G4	0.0497	0.0495	0.0493	0.0493	0.0494	0.0493	0.0495	0.0494	0.0492	0.0493	0.0493	0.0493	0.0495	0.0494	0.0493	0.0493	0.0493	0.0494	0.0493	0.0492	0.0493	0.0493	0.0494	0.0496	0.0495	0.0495	0.0495	0.0494	0.0495	0.0494	0.0496	0.0496	0.0497	0.0496	0.0497	0.0499	0.0498	0.0499	0.05	0.0499	0.05	0.0502	0.0502	0.0501	0.0503	0.0505
			G5	0.0509	0.0504	0.0501	0.0502	0.0503	0.0502	0.0502	0.0499	0.0501	0.05	0.0499	0.0499	0.0502	0.05	0.0501	0.0498	0.0499	0.05	0.05	0.0498	0.0498	0.05	0.0499	0.0501	0.0501	0.0501	0.0502	0.0503	0.0502	0.0503	0.0503	0.0504	0.0506	0.0506	0.0506	0.0509	0.0508	0.051	0.051	0.051	0.0512	0.0515	0.0514	0.0515	0.0518	0.0517
			G7	0.0515	0.0512	0.0509	0.0511	0.0511	0.0512	0.0511	0.051	0.051	0.0511	0.0509	0.0509	0.0512	0.0508	0.051	0.051	0.0512	0.0511	0.051	0.051	0.051	0.051	0.0511	0.0512	0.0512	0.0512	0.0513	0.0513	0.0513	0.0513	0.0515	0.0514	0.0516	0.0515	0.0516	0.0519	0.0516	0.0518	0.0518	0.0518	0.0519	0.0519	0.052	0.0521	0.0524	0.0523
			G8	0.0524	0.052	0.0519	0.052	0.0519	0.052	0.0519	0.0518	0.0519	0.0518	0.0517	0.0518	0.0518	0.0517	0.0518	0.0518	0.0517	0.0518	0.0519	0.0518	0.0518	0.0518	0.0518	0.0518	0.0519	0.0518	0.052	0.0519	0.052	0.0519	0.0521	0.0522	0.0522	0.0522	0.0521	0.0524	0.0523	0.0525	0.0525	0.0525	0.0525	0.0527	0.0526	0.0528	0.0531	0.053
FUII strain	0 mM	0 mM	G9	0.0493	0.049	0.0489	0.0491	0.0493	0.0493	0.0493	0.0491	0.0493	0.0492	0.0492	0.0492	0.0494	0.0494	0.0495	0.0495	0.0496	0.0496	0.0496	0.0495	0.0497	0.0497	0.0495	0.0498	0.0497	0.0499	0.0498	0.0499	0.05	0.05	0.05	0.05	0.0501	0.0501	0.0502	0.0504	0.0502	0.0505	0.0504	0.0503	0.0504	0.0505	0.0506	0.0506	0.0507	0.0509
			G10	0.0497	0.0496	0.0494	0.0495	0.0496	0.0496	0.0496	0.0497	0.0496	0.0496	0.0494	0.0496	0.0498	0.0496	0.0498	0.0496	0.0499	0.05	0.0499	0.0498	0.0499	0.05	0.05	0.05	0.0499	0.0499	0.0501	0.05	0.0501	0.0501	0.0502	0.0502	0.0502	0.0504	0.0503	0.0505	0.0505	0.0506	0.0505	0.0504	0.0506	0.0507	0.0506	0.0507	0.051	0.0508
			G11	0.0499	0.05	0.05	0.0507	0.0507	0.0508	0.0508	0.0508	0.0508	0.0508	0.0505	0.0507	0.0509	0.0507	0.0509	0.0508	0.0509	0.051	0.0512	0.0509	0.0509	0.051	0.0511	0.0511	0.0511	0.0512	0.0512	0.0514	0.0513	0.0513	0.0513	0.0515	0.0514	0.0515	0.0517	0.0518	0.0516	0.0519	0.0519	0.0518	0.0519	0.0521	0.0521	0.0521	0.0522	0.0524
			G12	0.0501	0.05	0.0497	0.0498	0.0498	0.0499	0.0499	0.0499	0.0498	0.0499	0.0498	0.0499	0.0499	0.0498	0.05	0.0504	0.0499	0.0499	0.0501	0.05	0.05	0.05	0.0501	0.0501	0.0502	0.0502	0.0502	0.0501	0.0502	0.0503	0.0503	0.0504	0.0506	0.0505	0.0506	0.0508	0.0505	0.0508	0.0507	0.0508	0.0508	0.0508	0.0508	0.0511	0.0511	0.0512
[truncated: 954 more columns]

## Sheet: Fig 4c
	Passage 1		Passage 2		Passage 3		Passage 4		Passage 5		Passage 6		Passage 7		Passage 8		Passage 9
Time (days)	FUI	FUII	FUI	FUII	FUI	FUII	FUI	FUII	FUI	FUII	FUI	FUII	FUI	FUII	FUI	FUII	FUI	FUII
0	0.01	0.01	0.003	0.003	0.01	0.01	0.01	0.01	0.01	0.01	0.01	0.01	0.01	0.01	0.01	0.01	0.01	0.01
1	0.35	0.34	0.21	0.24							0	0.2	0.05	0	0.01	0.01	0.17	0.04
2	0.37	0.35					0.37	0.32			0.28	0.26	0.46	0
3			0.28	0.34									0.92	0.66
4					0.53	0.35									1.01	0.05	1.38	0.42
5													1.3	0.84
6															1.19	0.69	1.22	0.71
7
8							0.4	0.33			0.5	0.35
9					0.46	0.39			0.29	0.32
10															1.16	0.83
11
12
13									0.3	0.49
14
15
16											1.07	0.82

## Sheet: Fig 4d, Suppl Fig 6b
		12C-sarcosine					13C-sarocine
		FUI1	FUI2	FUI3	FUI2	FUI3	FUI1	FUI2	FUI3	FUI2	FUI3
Ala	(13C) × 0	97.8953	98.0681	98.0008	97.9624	97.9816	97.704	97.7708	97.3994	95.9877	96.4599
	(13C) × 1	2.10475	1.93194	1.99922	2.03762	2.01842	2.29604	2.22917	2.60056	4.01229	3.54008
	(13C) × 2	0	0	0	0	0	0	0	0	0	0
	(13C) × 3	0	0	0	0	0	0	0	0	0	0
Phe	(13C) × 0	92.0302	92.1404	92.1574	91.7768	91.76	23.7592	23.4531	23.7012	10.8088	11.0038
	(13C) × 1	7.96981	7.85958	7.8426	8.2232	8.24004	70.9019	71.286	71.0682	80.7233	80.4959
	(13C) × 2	0	0	0	0	0	5.33891	5.26091	5.23062	7.50727	7.52636
	(13C) × 3	0	0	0	0	0	0	0	0	0.629642	0.635917
	(13C) × 4	0	0	0	0	0	0	0	0	0.330965	0.338083
	(13C) × 5	0	0	0	0	0	0	0	0	0	0
	(13C) × 6	0	0	0	0	0	0	0	0	0	0
	(13C) × 7	0	0	0	0	0	0	0	0	0	0
	(13C) × 8	0	0	0	0	0	0	0	0	0	0
	(13C) × 9	0	0	0	0	0	0	0	0	0	0
Tyr	(13C) × 0	92.4556	92.3532	92.4129	92.2169	92.2679	23.5617	22.5683	23.3333	11.6991	12.1802
	(13C) × 1	7.54438	7.64684	7.5871	7.78311	7.73205	71.2048	72.1033	71.5308	80.186	79.713
	(13C) × 2	0	0	0	0	0	5.23355	5.32843	5.13591	7.01628	6.95098
	(13C) × 3	0	0	0	0	0	0	0	0	0.529228	0.557991
	(13C) × 4	0	0	0	0	0	0	0	0	0.264614	0.334795
	(13C) × 5	0	0	0	0	0	0	0	0	0	0
	(13C) × 6	0	0	0	0	0	0	0	0	0	0
	(13C) × 7	0	0	0	0	0	0	0	0	0	0
	(13C) × 8	0	0	0	0	0	0	0	0	0.304707	0.263053
	(13C) × 9	0	0	0	0	0	0	0	0	0	0
His	(13C) × 0	95.2753	94.9103	95.2077	95.013	95.1055	73.7626	73.3025	73.2386	34.6528	33.8304
	(13C) × 1	4.72467	5.08974	4.79227	4.98703	4.89453	19.2889	19.0083	19.7378	26.8285	25.6741
	(13C) × 2	0	0	0	0	0	6.94844	7.68913	7.02358	36.959	39.1374
	(13C) × 3	0	0	0	0	0	0	0	0	1.55967	1.35807
	(13C) × 4	0	0	0	0	0	0	0	0	0	0
	(13C) × 5	0	0	0	0	0	0	0	0	0	0
	(13C) × 6	0	0	0	0	0	0	0	0	0	0
Met	(13C) × 0	95.6755	95.9693	96.1908	100	95.8773	95.0841	95.4107	95.5566	94.1354	93.8174
	(13C) × 1	4.32453	4.03071	3.80916	0	4.12272	4.91585	4.58926	4.44338	5.86463	6.18257
	(13C) × 2	0	0	0	0	0	0	0	0	0	0
	(13C) × 3	0	0	0	0	0	0	0	0	0	0
	(13C) × 4	0	0	0	0	0	0	0	0	0	0
	(13C) × 5	0	0	0	0	0	0	0	0	0	0
Thr	(13C) × 0	96.8898	96.8617	97.0026	96.8898	96.8242	96.3391	96.6277	96.6931	94.9668	94.7508
	(13C) × 1	3.11016	3.13832	2.99738	3.11016	3.17583	3.66089	3.37231	3.3069	5.03324	5.24919
	(13C) × 2	0	0	0	0	0	0	0	0	0	0
	(13C) × 3	0	0	0	0	0	0	0	0	0	0
	(13C) × 4	0	0	0	0	0	0	0	0	0	0

## Sheet: Suppl Fig 8
	pFEIIO
	Time (d)	2.5 mM xylose			1.0 mM xylose			0.5 mM xylose			0 mM xylose
	0	0.01	0.01	0.01	0.01	0.01	0.01	0.01	0.01	0.01	0.01	0.01	0.01
	1	0.69	0.69	0.68	0.26	0.28	0.28	0.19	0.16	0.17	0	0	0
	2	0.84	0.73	0.81	0.34	0.33	0.35	0.21	0.21	0.19	0	0	0
	3	0.81	0.75	0.79	0.37	0.38	0.41	0.24	0.23	0.23	0.01	0.01	0.01
	4	0.79	0.79	0.77	0.35	0.37	0.4	0.21	0.23	0.22	0	0.01	0
	pREIIO
	Time (d)	2.5 mM xylose			1.0 mM xylose			0.5 mM xylose			0 mM xylose
	0	0.01	0.01	0.01	0.01	0.01	0.01	0.01	0.01	0.01	0.01	0.01	0.01
	1	0.58	0.58	0.64	0.27	0.27	0.26	0.14	0.14	0.13	0	0	0
	2	0.59	0.62	0.67	0.29	0.32	0.31	0.15	0.16	0.13	0.02	0	0.01
	3	0.58	0.6	0.68	0.31	0.32	0.33	0.15	0.17	0.16	0.01	0.04	0.01
	4	0.67	0.56	0.59	0.3	0.3	0.31	0.16	0.16	0.17	0.01	0.04	0

## Sheet: Suppl Fig 9
strain	xylose	sarcosine	Time [s]	0	990	1980	2970	3960	4950	5940	6930	7920	8910	9900	10889	11879	12869	13859	14849	15838	16829	17819	18808	19798	20788	21778	22768	23758	24748	25737	26727	27717	28707	29697	30687	31677	32667	33657	34646	35636	36626	37616	38606	39596	40586	41576	42565	43555	44545
			Temp. [°C]	37	37	37	37	37	37	37	37	37	37	37	37	37	36.9	37	37	37	37	37	37.1	37	37	37	37	37	37	37	37	37	37	37	37	37	37	37	37	37	37	37	37	37	37	37	37	37	37
FUI	5 mM	1 mM	A1	0.0591	0.057	0.0567	0.0571	0.0574	0.0576	0.0578	0.058	0.0582	0.0584	0.0582	0.0583	0.0586	0.0585	0.0583	0.0583	0.0587	0.0585	0.059	0.0588	0.0592	0.0594	0.0598	0.0601	0.0604	0.0608	0.0614	0.0619	0.0627	0.0633	0.064	0.0649	0.0658	0.0665	0.068	0.069	0.0704	0.0724	0.0737	0.0755	0.0773	0.0795	0.082	0.0846	0.088	0.0912
			A2	0.0604	0.0589	0.0587	0.0589	0.059	0.0593	0.0595	0.0596	0.0595	0.0597	0.0597	0.0596	0.0601	0.0601	0.0599	0.0599	0.0599	0.0601	0.0604	0.0602	0.0606	0.0608	0.0609	0.0612	0.0617	0.0619	0.0626	0.0633	0.0636	0.0642	0.065	0.0657	0.0668	0.0672	0.0685	0.0696	0.0708	0.072	0.0735	0.0752	0.0766	0.0785	0.0804	0.0832	0.0856	0.0881
			A3	0.0613	0.0595	0.0594	0.0594	0.0596	0.0598	0.0601	0.0602	0.0603	0.0602	0.0604	0.0603	0.0606	0.0605	0.0605	0.0605	0.0609	0.0606	0.061	0.0609	0.0613	0.0613	0.0617	0.062	0.0622	0.0625	0.0631	0.0637	0.0643	0.0649	0.0654	0.0661	0.0669	0.0678	0.0687	0.0702	0.0714	0.0728	0.0743	0.0759	0.0775	0.0791	0.0815	0.0836	0.0861	0.0888
	0 mM	1 mM	A4	0.0612	0.0598	0.0596	0.0593	0.0592	0.0592	0.0589	0.0588	0.0586	0.0586	0.0586	0.0585	0.0585	0.0588	0.0585	0.0585	0.0586	0.0588	0.0589	0.0587	0.059	0.0592	0.0592	0.0591	0.0594	0.0594	0.0597	0.0597	0.0599	0.06	0.06	0.0602	0.0606	0.0607	0.0612	0.0612	0.0618	0.062	0.0622	0.0626	0.0627	0.0633	0.0637	0.0641	0.0659	0.065
			A5	0.0611	0.0593	0.059	0.0586	0.0586	0.0586	0.0585	0.0584	0.0583	0.0583	0.0582	0.0581	0.0583	0.0581	0.0582	0.0582	0.0583	0.0582	0.0585	0.0582	0.0585	0.0586	0.0585	0.0586	0.0588	0.0588	0.059	0.0592	0.0594	0.0596	0.0597	0.0597	0.06	0.0604	0.0605	0.0609	0.0612	0.0615	0.0618	0.062	0.0623	0.0626	0.0633	0.0636	0.064	0.0644
			A6	0.0631	0.0598	0.0595	0.0589	0.059	0.0588	0.0589	0.0584	0.0584	0.0583	0.0582	0.0583	0.0584	0.0584	0.0583	0.0584	0.0585	0.0581	0.0583	0.0582	0.0585	0.0583	0.0584	0.0586	0.0586	0.0587	0.0587	0.0589	0.0592	0.0592	0.0595	0.0597	0.0598	0.0599	0.0602	0.0604	0.0606	0.0608	0.0613	0.0614	0.0616	0.0619	0.0623	0.0628	0.0633	0.0636
	0 mM	0 mM	A7	0.0587	0.0569	0.0565	0.0565	0.0564	0.0565	0.0562	0.056	0.0559	0.056	0.0559	0.056	0.0559	0.0559	0.0559	0.056	0.0562	0.056	0.0559	0.0558	0.056	0.056	0.056	0.0561	0.056	0.0561	0.0561	0.0562	0.0562	0.056	0.0562	0.0563	0.0562	0.0562	0.0562	0.0563	0.0563	0.0564	0.0564	0.0565	0.0563	0.0563	0.0564	0.0565	0.0565	0.0564
			A8	0.0606	0.0589	0.0586	0.0584	0.0584	0.0582	0.0582	0.0579	0.0579	0.058	0.0579	0.0579	0.0579	0.058	0.0578	0.0577	0.0582	0.058	0.0579	0.0577	0.0579	0.058	0.058	0.0582	0.0582	0.0581	0.0581	0.0583	0.0581	0.058	0.0581	0.0582	0.0582	0.0582	0.0582	0.0583	0.0583	0.0583	0.0584	0.0584	0.0583	0.0584	0.0583	0.0585	0.0584	0.0583
			A9	0.0602	0.0588	0.0582	0.0583	0.0582	0.058	0.058	0.0579	0.0577	0.0579	0.0579	0.0579	0.0579	0.0577	0.0578	0.0578	0.058	0.0578	0.0579	0.0578	0.0581	0.0581	0.0579	0.058	0.0581	0.0579	0.0583	0.0583	0.0582	0.0581	0.0582	0.0583	0.0584	0.0581	0.0584	0.0582	0.0586	0.0584	0.0584	0.0585	0.0584	0.0584	0.0584	0.0586	0.0585	0.0586
FUI + pFEIIOe	5 mM	1 mM	B1	0.0551	0.0537	0.0542	0.0545	0.0548	0.055	0.0552	0.0551	0.0553	0.0557	0.0557	0.0558	0.0558	0.0562	0.0559	0.0559	0.0561	0.0563	0.0563	0.0563	0.0569	0.0571	0.0576	0.0582	0.0582	0.0588	0.0592	0.0603	0.0608	0.0612	0.0623	0.0635	0.0638	0.0654	0.0665	0.0678	0.0693	0.0709	0.0729	0.0748	0.0766	0.0791	0.0823	0.0839	0.0875	0.0903
			B2	0.0555	0.0547	0.0549	0.0552	0.0553	0.0555	0.0557	0.0558	0.056	0.056	0.0561	0.0563	0.0563	0.0564	0.0564	0.0565	0.0568	0.057	0.0573	0.0571	0.0577	0.0581	0.0583	0.0586	0.0589	0.0595	0.0602	0.0611	0.0616	0.0622	0.0632	0.0641	0.0653	0.0662	0.0678	0.069	0.0706	0.0725	0.0738	0.076	0.0781	0.0804	0.083	0.0856	0.0888	0.0917
			B3	0.0586	0.0575	0.0575	0.0576	0.058	0.0581	0.0585	0.0584	0.0586	0.0587	0.0588	0.059	0.0591	0.0592	0.0592	0.0594	0.0597	0.0599	0.0602	0.0604	0.0611	0.0613	0.0616	0.0624	0.0628	0.0633	0.0642	0.0649	0.0659	0.0669	0.0681	0.0692	0.0706	0.0721	0.0739	0.0755	0.0776	0.08	0.0826	0.0854	0.088	0.0911	0.0939	0.0981	0.1021	0.1065
	0 mM	1 mM	B4	0.0631	0.062	0.0617	0.0617	0.0616	0.0615	0.0615	0.0614	0.0616	0.0615	0.0617	0.0615	0.0618	0.0622	0.062	0.0622	0.0624	0.0626	0.0627	0.0625	0.0631	0.0633	0.0633	0.0636	0.0637	0.0642	0.0644	0.0649	0.0652	0.0656	0.066	0.0667	0.0669	0.0674	0.0679	0.0683	0.0699	0.0709	0.0701	0.0707	0.0712	0.0719	0.0726	0.0732	0.0738	0.0745
			B5	0.0631	0.0619	0.0615	0.0615	0.0615	0.0613	0.0618	0.0615	0.0615	0.0614	0.0616	0.0617	0.0618	0.0618	0.0619	0.0619	0.0622	0.0619	0.0623	0.0623	0.0627	0.063	0.063	0.0631	0.0636	0.0635	0.0641	0.0645	0.065	0.0651	0.0659	0.0661	0.0667	0.0669	0.0676	0.068	0.0685	0.0692	0.0698	0.0706	0.0709	0.0716	0.072	0.0728	0.0732	0.0742
			B6	0.0614	0.0601	0.0597	0.0597	0.0597	0.0597	0.0596	0.0596	0.0597	0.0596	0.0599	0.0598	0.0597	0.0601	0.0601	0.0601	0.0602	0.0605	0.0604	0.0606	0.0605	0.0608	0.0608	0.0611	0.0614	0.0614	0.0618	0.0622	0.0625	0.0628	0.0632	0.0637	0.0641	0.0646	0.0647	0.0655	0.0659	0.0662	0.0666	0.0674	0.0676	0.0683	0.0688	0.0695	0.07	0.0707
	0 mM	0 mM	B7	0.0605	0.0591	0.0588	0.0589	0.0588	0.0588	0.0586	0.0586	0.0588	0.0589	0.0587	0.0588	0.0588	0.0589	0.0588	0.0588	0.059	0.0589	0.0592	0.0589	0.0592	0.0594	0.0593	0.0594	0.0595	0.0593	0.0595	0.0595	0.0596	0.0595	0.0595	0.0599	0.0598	0.0595	0.0599	0.0597	0.0598	0.0601	0.0599	0.06	0.0599	0.0599	0.0599	0.0601	0.0602	0.0603
			B8	0.0605	0.0594	0.0589	0.0591	0.0591	0.0591	0.0592	0.059	0.0589	0.059	0.0588	0.0589	0.0591	0.0593	0.0591	0.0592	0.0594	0.0593	0.0594	0.0593	0.0596	0.0594	0.0595	0.0597	0.0596	0.0597	0.0597	0.0598	0.0599	0.0599	0.0599	0.0601	0.06	0.06	0.06	0.0602	0.0602	0.0601	0.0604	0.0603	0.0601	0.0602	0.0603	0.0606	0.0603	0.0604
			B9	0.0626	0.0615	0.0615	0.0616	0.0614	0.0613	0.0614	0.0614	0.0615	0.0612	0.0613	0.0614	0.0616	0.0616	0.0614	0.0615	0.0616	0.0617	0.0617	0.0618	0.0622	0.062	0.0621	0.0621	0.0622	0.0623	0.0623	0.0629	0.0626	0.0624	0.0626	0.0626	0.0628	0.0626	0.0631	0.063	0.063	0.063	0.063	0.0631	0.063	0.0631	0.0631	0.0632	0.0632	0.0633
ΔFBP/GlpX pFEIIOe	5 mM	1 mM	C1	0.0521	0.0516	0.0523	0.0531	0.0538	0.0543	0.0546	0.0546	0.055	0.0553	0.0555	0.0556	0.0558	0.056	0.056	0.0562	0.0566	0.0566	0.0569	0.057	0.0576	0.0576	0.0581	0.0584	0.0588	0.0592	0.0597	0.0602	0.0605	0.0611	0.0618	0.0624	0.0629	0.0637	0.0649	0.0655	0.0665	0.067	0.0685	0.0689	0.0709	0.071	0.0728	0.0737	0.0759	0.0773
			C2	0.0531	0.0528	0.0534	0.0539	0.0545	0.0546	0.0548	0.055	0.055	0.0554	0.0553	0.0554	0.0556	0.0557	0.0559	0.056	0.0562	0.0563	0.0564	0.0566	0.0572	0.0572	0.0576	0.0578	0.0582	0.0589	0.0592	0.0596	0.0598	0.0605	0.061	0.0617	0.0623	0.0628	0.0639	0.0646	0.0661	0.0668	0.0673	0.068	0.0695	0.0702	0.0718	0.0734	0.076	0.0756
			C3	0.0556	0.055	0.0557	0.0565	0.057	0.0572	0.0575	0.0578	0.0579	0.0582	0.0582	0.0587	0.0587	0.0588	0.0589	0.059	0.0594	0.0596	0.06	0.0602	0.0609	0.0613	0.0618	0.0623	0.0628	0.0634	0.0642	0.0649	0.0657	0.0669	0.0673	0.0684	0.0696	0.0711	0.0716	0.0732	0.0743	0.0771	0.0777	0.0796	0.0818	0.0834	0.0854	0.0881	0.0909	0.0935
	0 mM	1 mM	C4	0.0576	0.0571	0.0577	0.0583	0.0586	0.0589	0.0591	0.0591	0.0593	0.0595	0.0594	0.0595	0.0597	0.0597	0.0597	0.0596	0.0599	0.0596	0.06	0.0597	0.0598	0.0599	0.0599	0.06	0.0598	0.0598	0.06	0.0601	0.06	0.06	0.06	0.06	0.06	0.06	0.06	0.06	0.0599	0.06	0.0601	0.06	0.0599	0.0599	0.0599	0.0601	0.0599	0.06
			C5	0.0584	0.0577	0.0583	0.0586	0.0589	0.0591	0.0593	0.0594	0.0597	0.0597	0.0599	0.0599	0.0601	0.0599	0.06	0.0601	0.0601	0.0601	0.0602	0.0601	0.0602	0.0602	0.0602	0.0602	0.0603	0.0603	0.0602	0.0604	0.0604	0.0604	0.0604	0.0603	0.0603	0.0603	0.0604	0.0603	0.0604	0.0604	0.0604	0.0603	0.0603	0.0603	0.0604	0.0604	0.0602	0.0605
			C6	0.0572	0.0565	0.0571	0.0594	0.0577	0.0578	0.058	0.0581	0.0588	0.0582	0.0581	0.0583	0.0601	0.0585	0.0591	0.0587	0.0657	0.0584	0.0598	0.0591	0.0586	0.0584	0.0597	0.0647	0.0598	0.059	0.0593	0.0602	0.0588	0.0594	0.0585	0.062	0.0618	0.0665	0.0586	0.0624	0.0585	0.0588	0.0646	0.0648	0.0679	0.0686	0.0598	0.0679	0.0691	0.0655
	0 mM	0 mM	C7	0.0533	0.0528	0.0531	0.0532	0.0535	0.0537	0.0538	0.0539	0.0541	0.0542	0.0541	0.0542	0.0543	0.0543	0.0543	0.0542	0.0545	0.0542	0.0545	0.0544	0.0545	0.0547	0.0545	0.0546	0.0545	0.0544	0.0546	0.0546	0.0548	0.0545	0.0547	0.0547	0.0547	0.0545	0.0547	0.0546	0.0545	0.0547	0.0547	0.0547	0.0546	0.0546	0.0545	0.0547	0.0545	0.0547
			C8	0.0544	0.0538	0.0543	0.0545	0.0547	0.0549	0.0551	0.0553	0.0553	0.0555	0.0555	0.0553	0.0557	0.0558	0.0557	0.0556	0.056	0.0556	0.0559	0.0557	0.0559	0.0558	0.0558	0.0559	0.0558	0.0559	0.0559	0.056	0.056	0.0558	0.056	0.056	0.0559	0.0559	0.0561	0.0561	0.0559	0.056	0.0561	0.056	0.0559	0.0559	0.056	0.056	0.056	0.0559
			C9	0.0551	0.0547	0.0551	0.0557	0.0559	0.0561	0.0563	0.0564	0.0566	0.0567	0.0566	0.0567	0.057	0.0571	0.057	0.0569	0.0571	0.057	0.057	0.0571	0.0572	0.0572	0.0572	0.0571	0.0571	0.0572	0.0573	0.0573	0.0573	0.0573	0.0574	0.0574	0.0572	0.0572	0.0574	0.0574	0.0574	0.0573	0.0573	0.0574	0.0572	0.0573	0.0572	0.0573	0.0573	0.0572
ΔFBP/GlpX tpiA_m + pFEIIOe	5 mM	1 mM	D1	0.0538	0.0537	0.0551	0.056	0.0568	0.057	0.0574	0.0577	0.0583	0.0593	0.0582	0.0585	0.0587	0.0596	0.0602	0.0601	0.0611	0.0604	0.061	0.0625	0.0623	0.0628	0.0636	0.065	0.0675	0.0661	0.0681	0.0692	0.0695	0.0711	0.0726	0.0742	0.0753	0.0775	0.0793	0.0821	0.0839	0.0868	0.0894	0.0922	0.0953	0.0991	0.1032	0.1072	0.1113	0.116
			D2	0.0539	0.0539	0.0549	0.0554	0.0563	0.0562	0.0565	0.0575	0.057	0.0575	0.0584	0.0578	0.058	0.0588	0.0585	0.0592	0.0595	0.0618	0.0614	0.0611	0.0642	0.0632	0.0664	0.0652	0.0653	0.0664	0.068	0.0693	0.07	0.0711	0.0728	0.0747	0.076	0.0781	0.0804	0.0827	0.0853	0.0878	0.0908	0.0939	0.097	0.1008	0.1044	0.1088	0.1136	0.1183
			D3	0.0549	0.0547	0.0558	0.0565	0.057	0.0571	0.0576	0.058	0.0581	0.0584	0.0586	0.0591	0.0594	0.0597	0.0599	0.0603	0.0611	0.0614	0.0622	0.0627	0.0635	0.0644	0.0653	0.0662	0.0674	0.0684	0.0697	0.0711	0.0729	0.0743	0.0764	0.0781	0.0804	0.0828	0.0853	0.0883	0.0905	0.0947	0.0966	0.1003	0.1042	0.1081	0.1124	0.1172	0.1222	0.128
	0 mM	1 mM	D4	0.0552	0.055	0.0558	0.0565	0.0564	0.0567	0.0571	0.057	0.057	0.057	0.0574	0.0574	0.0574	0.0572	0.0573	0.0573	0.0576	0.0573	0.0574	0.0575	0.0576	0.0575	0.0576	0.0577	0.0576	0.0576	0.0577	0.0577	0.0579	0.0577	0.0578	0.058	0.0579	0.0578	0.0578	0.0577	0.0577	0.0577	0.0579	0.0578	0.0577	0.0577	0.0577	0.0578	0.0578	0.0578
			D5	0.0557	0.0554	0.0562	0.0565	0.0568	0.057	0.0573	0.0573	0.0572	0.0573	0.0576	0.0576	0.0577	0.0577	0.0576	0.0576	0.0579	0.0577	0.0579	0.0578	0.0581	0.058	0.0579	0.0581	0.0579	0.0581	0.0581	0.0581	0.0581	0.0581	0.0581	0.0581	0.058	0.058	0.0581	0.058	0.058	0.0581	0.0581	0.0582	0.058	0.058	0.058	0.0581	0.058	0.0581
			D6	0.0599	0.0579	0.0586	0.0591	0.0595	0.0596	0.0597	0.0598	0.0601	0.0603	0.0601	0.0602	0.0604	0.0604	0.0604	0.0603	0.0604	0.0606	0.0605	0.0603	0.0607	0.0606	0.0605	0.0607	0.0606	0.0606	0.0606	0.0608	0.0606	0.0607	0.0607	0.0608	0.0607	0.0607	0.0607	0.0608	0.0607	0.0607	0.0608	0.0608	0.0607	0.0606	0.0607	0.0608	0.0608	0.0607
	0 mM	0 mM	D7	0.056	0.0557	0.0562	0.0569	0.0571	0.0571	0.0575	0.0574	0.0576	0.0578	0.0576	0.0577	0.0579	0.0579	0.0579	0.0578	0.0581	0.0579	0.0579	0.0578	0.0581	0.0582	0.0582	0.0579	0.058	0.058	0.0581	0.0582	0.0579	0.058	0.0582	0.0579	0.058	0.058	0.058	0.0579	0.058	0.058	0.0579	0.058	0.0579	0.0578	0.0579	0.0579	0.0578	0.0578
			D8	0.0557	0.0554	0.0561	0.0566	0.057	0.0571	0.0573	0.0572	0.0574	0.0576	0.0576	0.0575	0.0577	0.0578	0.0577	0.0577	0.0578	0.0579	0.0578	0.0576	0.0578	0.0578	0.0578	0.0579	0.0578	0.0578	0.058	0.0579	0.0579	0.0578	0.0577	0.0579	0.0579	0.0577	0.0577	0.0577	0.0578	0.0577	0.0577	0.0578	0.0574	0.0576	0.0576	0.0577	0.0575	0.0576
			D9	0.056	0.056	0.0567	0.0574	0.0578	0.058	0.058	0.0582	0.0582	0.0583	0.0585	0.0584	0.0586	0.0586	0.0585	0.0584	0.0587	0.0584	0.0584	0.0584	0.0586	0.0586	0.0586	0.0584	0.0585	0.0585	0.0585	0.0586	0.0585	0.0584	0.0584	0.0585	0.0584	0.0582	0.0583	0.0584	0.0583	0.0583	0.0582	0.0582	0.0581	0.0581	0.058	0.0582	0.0582	0.0582
FUII2 tpiA_wt + pFEIIOe	5 mM	1 mM	E1	0.055	0.0545	0.0555	0.0562	0.0566	0.0568	0.057	0.057	0.0573	0.0575	0.0575	0.0578	0.0578	0.0578	0.058	0.0582	0.0584	0.0583	0.0586	0.0586	0.059	0.0591	0.0594	0.0596	0.0598	0.0604	0.0607	0.0611	0.0615	0.0618	0.0626	0.0631	0.0638	0.0642	0.0652	0.066	0.0665	0.0677	0.0684	0.0694	0.0704	0.0713	0.0728	0.0743	0.0758	0.0774
			E2	0.0551	0.0545	0.0551	0.0555	0.0555	0.056	0.0559	0.0562	0.0563	0.0566	0.0565	0.0567	0.0568	0.057	0.057	0.0571	0.0573	0.0573	0.0578	0.0577	0.0581	0.0582	0.0584	0.0587	0.0589	0.0593	0.0598	0.0602	0.0606	0.0611	0.0615	0.0622	0.0628	0.0634	0.0643	0.065	0.0658	0.0669	0.0678	0.0687	0.0696	0.0706	0.072	0.0734	0.0748	0.0764
			E3	0.057	0.0564	0.057	0.0573	0.0575	0.0576	0.0578	0.0582	0.0583	0.0582	0.0584	0.0586	0.0589	0.0589	0.0589	0.0589	0.0594	0.0594	0.0596	0.0596	0.06	0.0601	0.0603	0.0606	0.0611	0.0614	0.062	0.0626	0.063	0.0635	0.0642	0.065	0.0656	0.0661	0.067	0.0681	0.0689	0.0699	0.0711	0.0724	0.0737	0.0751	0.0764	0.0784	0.08	0.0821
	0 mM	1 mM	E4	0.0574	0.0569	0.0574	0.0574	0.0575	0.0577	0.0579	0.0579	0.058	0.058	0.0581	0.0583	0.0585	0.0584	0.0584	0.0585	0.0586	0.0584	0.0586	0.0585	0.0587	0.0587	0.0586	0.0588	0.0589	0.0586	0.0587	0.0588	0.0588	0.0588	0.0588	0.0591	0.0588	0.0588	0.0587	0.0588	0.0587	0.0587	0.0589	0.059	0.0587	0.0589	0.0588	0.0588	0.0594	0.059
			E5	0.0582	0.0578	0.0582	0.0583	0.0583	0.0586	0.0587	0.0589	0.0588	0.0591	0.059	0.0593	0.0594	0.0594	0.0594	0.0594	0.0596	0.0593	0.0596	0.0594	0.0596	0.0596	0.0595	0.0597	0.0596	0.0596	0.0598	0.0598	0.0597	0.0595	0.0599	0.0597	0.0597	0.0596	0.0596	0.0598	0.0597	0.0596	0.0597	0.0596	0.0596	0.0595	0.0596	0.0596	0.0594	0.0595
			E6	0.0613	0.0596	0.06	0.0602	0.0602	0.0604	0.0606	0.0606	0.0607	0.061	0.0609	0.0611	0.0612	0.0612	0.0611	0.0613	0.0613	0.0612	0.0613	0.0612	0.0613	0.0613	0.0614	0.0612	0.0612	0.0613	0.0613	0.0613	0.0613	0.0612	0.0613	0.0613	0.0613	0.0613	0.0612	0.0612	0.0612	0.0613	0.0613	0.0614	0.0612	0.0611	0.0611	0.0613	0.0612	0.0612
	0 mM	0 mM	E7	0.0568	0.056	0.0562	0.0564	0.0565	0.0568	0.0569	0.057	0.0569	0.0572	0.0573	0.0573	0.0575	0.0577	0.0575	0.0575	0.0577	0.0577	0.0578	0.0576	0.0579	0.058	0.0578	0.0579	0.0578	0.0578	0.058	0.0579	0.0581	0.0578	0.058	0.058	0.0579	0.0579	0.058	0.058	0.058	0.0579	0.0579	0.0579	0.0579	0.0579	0.0578	0.058	0.0578	0.0578
			E8	0.0589	0.0582	0.0584	0.0587	0.0588	0.0589	0.0591	0.0592	0.0593	0.0593	0.0594	0.0595	0.0597	0.0598	0.0596	0.0598	0.0599	0.0598	0.0598	0.0599	0.0607	0.06	0.0599	0.0601	0.06	0.0599	0.0601	0.0601	0.0602	0.0601	0.06	0.0601	0.0599	0.06	0.0599	0.06	0.0599	0.0599	0.0599	0.0599	0.0597	0.0599	0.0597	0.0598	0.0598	0.0598
			E9	0.0578	0.057	0.0574	0.0578	0.0581	0.0583	0.0584	0.0585	0.0586	0.0586	0.0587	0.0589	0.059	0.0591	0.0591	0.0589	0.0593	0.0592	0.0593	0.0592	0.0593	0.0593	0.0593	0.0593	0.0592	0.0593	0.0593	0.0593	0.0593	0.0594	0.0595	0.0593	0.0592	0.0592	0.0593	0.0592	0.0593	0.0594	0.0592	0.0592	0.0591	0.0592	0.059	0.0591	0.0592	0.0591
ΔFBP/GlpX tpiA_m + pFEIIO	5 mM	1 mM	F1	0.0562	0.0551	0.0554	0.0561	0.0567	0.0571	0.0576	0.0575	0.0576	0.0577	0.0577	0.0578	0.0577	0.0576	0.0576	0.0576	0.0577	0.0574	0.0575	0.0573	0.0576	0.0575	0.0575	0.0575	0.0574	0.0573	0.0574	0.0573	0.0574	0.0572	0.0573	0.0573	0.0572	0.0571	0.0571	0.0571	0.0573	0.0571	0.0573	0.0571	0.057	0.0571	0.0571	0.0571	0.057	0.0569
			F2	0.0563	0.0552	0.0552	0.0554	0.0564	0.0566	0.0568	0.057	0.057	0.0572	0.057	0.0569	0.0571	0.057	0.0573	0.057	0.0573	0.0569	0.057	0.057	0.0573	0.0571	0.0568	0.0571	0.0569	0.0571	0.057	0.057	0.0571	0.057	0.0572	0.0569	0.0568	0.057	0.057	0.0568	0.0568	0.0568	0.057	0.0569	0.0566	0.0568	0.0568	0.0569	0.0569	0.0559
			F3	0.0561	0.0552	0.0554	0.0557	0.0561	0.0561	0.0565	0.0564	0.0566	0.0565	0.0565	0.0566	0.0566	0.0566	0.0565	0.0566	0.0568	0.0565	0.0566	0.0564	0.0566	0.0565	0.0566	0.0566	0.0564	0.0565	0.0565	0.0567	0.0566	0.0565	0.0566	0.0564	0.0566	0.0566	0.0565	0.0566	0.0566	0.0566	0.0565	0.0566	0.0564	0.0564	0.0565	0.0566	0.0565	0.0566
	0 mM	1 mM	F4	0.0606	0.0597	0.0592	0.0589	0.0588	0.0588	0.0587	0.0585	0.0584	0.0584	0.0586	0.0587	0.0584	0.0582	0.0585	0.0582	0.0587	0.0581	0.0582	0.0582	0.0583	0.058	0.0583	0.0582	0.0581	0.0582	0.0582	0.058	0.0582	0.0582	0.058	0.0581	0.0581	0.058	0.0581	0.058	0.0581	0.058	0.0581	0.0579	0.0578	0.058	0.058	0.0581	0.0581	0.058
			F5	0.0629	0.0618	0.0616	0.0612	0.0612	0.0609	0.061	0.061	0.0606	0.0608	0.0605	0.0607	0.0605	0.0605	0.0604	0.0604	0.0605	0.0602	0.0605	0.0604	0.0605	0.0603	0.0603	0.0605	0.0602	0.0602	0.0603	0.0604	0.0604	0.0603	0.0604	0.0602	0.0602	0.0602	0.0604	0.0602	0.0602	0.0602	0.0603	0.0602	0.0601	0.0602	0.0601	0.0602	0.0602	0.0601
			F6	0.0633	0.0599	0.0594	0.0592	0.059	0.0589	0.0588	0.0587	0.0587	0.0587	0.0587	0.0585	0.0586	0.0586	0.0586	0.0584	0.0586	0.0584	0.0584	0.0583	0.0585	0.0582	0.0583	0.0583	0.0584	0.0582	0.0583	0.0582	0.0584	0.0583	0.0583	0.058	0.0581	0.0582	0.0582	0.0581	0.0582	0.0582	0.058	0.0582	0.0579	0.0581	0.058	0.0581	0.0581	0.0579
	0 mM	0 mM	F7	0.0546	0.0535	0.0534	0.0533	0.0532	0.0531	0.053	0.0531	0.0529	0.0529	0.053	0.0528	0.053	0.0529	0.0527	0.053	0.0532	0.0527	0.0528	0.0526	0.0529	0.0529	0.0526	0.0528	0.0528	0.0526	0.0527	0.0528	0.0527	0.0527	0.0528	0.0527	0.0527	0.0528	0.0529	0.0527	0.053	0.0529	0.0529	0.0528	0.0526	0.0527	0.0528	0.0531	0.0528	0.0529
			F8	0.0561	0.055	0.0548	0.0548	0.0546	0.0545	0.0544	0.0544	0.0544	0.0545	0.0543	0.0542	0.0543	0.0543	0.0543	0.0541	0.0543	0.0541	0.0542	0.0541	0.0542	0.0541	0.0542	0.0542	0.0541	0.0539	0.0542	0.0541	0.0541	0.0541	0.0542	0.0542	0.054	0.0541	0.0543	0.0541	0.054	0.0542	0.0542	0.0541	0.0542	0.0541	0.0541	0.0544	0.0542	0.0542
			F9	0.0588	0.0576	0.0573	0.0572	0.057	0.0569	0.0569	0.0568	0.0567	0.0566	0.0567	0.0566	0.0566	0.0567	0.0565	0.0564	0.0565	0.0564	0.0566	0.0565	0.0569	0.0566	0.0566	0.0566	0.0565	0.0564	0.0565	0.0565	0.0569	0.0564	0.0568	0.0566	0.0564	0.0566	0.0567	0.0566	0.0565	0.0566	0.0566	0.0566	0.0564	0.0565	0.0562	0.0565	0.0566	0.0565
FUII pFEIIO	5 mM	1 mM	A10	0.059	0.0579	0.0584	0.0587	0.0594	0.0594	0.0599	0.06	0.0602	0.0606	0.0606	0.0608	0.0609	0.0609	0.061	0.0611	0.0613	0.0612	0.0616	0.0618	0.0621	0.0624	0.0628	0.0632	0.0636	0.0642	0.0648	0.0655	0.0663	0.0668	0.0678	0.069	0.0701	0.0713	0.0725	0.0738	0.0752	0.077	0.0786	0.0811	0.0827	0.0848	0.0874	0.0901	0.093	0.0961
			A11	0.0599	0.0588	0.0591	0.0596	0.0602	0.0604	0.0608	0.061	0.0614	0.0615	0.0615	0.0617	0.0617	0.0619	0.062	0.0621	0.0622	0.0624	0.0626	0.0628	0.0632	0.0634	0.0638	0.0643	0.0647	0.0652	0.066	0.0666	0.0673	0.068	0.0691	0.0703	0.0711	0.0724	0.0737	0.0751	0.0764	0.0781	0.08	0.082	0.0838	0.0863	0.0885	0.0916	0.0944	0.0974
			A12	0.0607	0.0584	0.0588	0.0597	0.0598	0.0601	0.0604	0.0606	0.0607	0.0611	0.061	0.0612	0.0614	0.0616	0.0615	0.0616	0.0619	0.0618	0.0622	0.0622	0.0628	0.063	0.0632	0.064	0.0643	0.0649	0.0654	0.0662	0.0668	0.0677	0.0688	0.0699	0.0708	0.0722	0.0737	0.0751	0.0765	0.0782	0.08	0.0821	0.0841	0.0864	0.089	0.0922	0.0948	0.0981
	0 mM	1 mM	B10	0.0591	0.0583	0.0587	0.0593	0.0595	0.0596	0.06	0.0601	0.0602	0.0602	0.0603	0.0604	0.0605	0.0606	0.0605	0.0604	0.0607	0.0605	0.0607	0.0604	0.0608	0.0607	0.0606	0.0607	0.0607	0.0606	0.0608	0.0608	0.0609	0.0606	0.0608	0.0608	0.0607	0.0607	0.0609	0.0608	0.0608	0.0608	0.0607	0.0608	0.0606	0.0605	0.0605	0.0607	0.0606	0.0607
			B11	0.0586	0.0579	0.0583	0.0588	0.0589	0.0589	0.0593	0.0594	0.0595	0.0597	0.0596	0.0597	0.0598	0.0599	0.0597	0.0596	0.0598	0.0598	0.0597	0.0598	0.0599	0.0599	0.0598	0.06	0.0599	0.0599	0.0599	0.06	0.06	0.06	0.0599	0.06	0.06	0.06	0.06	0.0599	0.06	0.0601	0.0601	0.0602	0.0597	0.0599	0.0598	0.0601	0.0598	0.0599
			B12	0.0601	0.0579	0.0584	0.0586	0.0588	0.059	0.0591	0.0591	0.0592	0.0594	0.0592	0.0595	0.0595	0.0598	0.0593	0.0593	0.0596	0.0594	0.0594	0.0595	0.0596	0.0595	0.0595	0.0596	0.0596	0.0595	0.0595	0.0597	0.0596	0.0595	0.0597	0.0596	0.0595	0.0595	0.0594	0.0596	0.0594	0.0597	0.0595	0.0596	0.0596	0.0595	0.0594	0.0596	0.0594	0.0595
	0 mM	0 mM	C10	0.059	0.0582	0.0585	0.059	0.0593	0.0594	0.0599	0.06	0.06	0.06	0.0602	0.0601	0.0604	0.0605	0.0602	0.0602	0.0605	0.0602	0.0604	0.0602	0.0604	0.0604	0.0604	0.0603	0.0604	0.0604	0.0605	0.0606	0.0606	0.0604	0.0605	0.0606	0.0605	0.0605	0.0605	0.0604	0.0604	0.0605	0.0606	0.0605	0.0604	0.0603	0.0601	0.0603	0.0603	0.0603
			C11	0.0589	0.0583	0.0588	0.0593	0.0593	0.0596	0.0598	0.0598	0.0599	0.0599	0.06	0.0601	0.0604	0.0604	0.0603	0.0604	0.0604	0.0602	0.0603	0.0602	0.0604	0.0605	0.0604	0.0604	0.0605	0.0604	0.0604	0.0604	0.0605	0.0603	0.0604	0.0605	0.0603	0.0604	0.0604	0.0604	0.0605	0.0604	0.0604	0.0605	0.0602	0.0604	0.0601	0.0603	0.0603	0.0601
			C12	0.0608	0.0589	0.0595	0.0596	0.0596	0.0598	0.06	0.0601	0.0601	0.06	0.0601	0.0601	0.0604	0.0604	0.06	0.0599	0.0602	0.0599	0.06	0.06	0.0602	0.0602	0.0599	0.0601	0.0602	0.0601	0.0602	0.0602	0.0601	0.0601	0.0602	0.06	0.06	0.0601	0.0601	0.06	0.0601	0.0602	0.0601	0.0602	0.06	0.06	0.0599	0.06	0.06	0.06
[truncated: 628 more columns]
